# Supplementary material for: 1,4-Bis(2,2′:6′,2′′-terpyridin-4′-yl)benzene
Source: Acta Crystallogr Sect E Struct Rep Online. 2010 Nov 20;66(Pt 12):o3241–2. doi: 10.1107/S1600536810047598 (PMC3011639; doi:10.1107/S1600536810047598)
Supplement: Supplementary file 1 [file e-66-o3241-sup1.cif]

##############################################################################
###                                                                        ###
###        Electronic paper (Acta Crystallographica Section E)             ###
###                                                                        ###
##############################################################################
#                                                                            #
# This CIF contains the data in a paper accepted for publication in Acta     #
# Crystallographica Section E. It conforms to the requirements of Notes      #
# for Authors for Section E, and has been peer reviewed under the auspices   #
# of the IUCr Commission on Journals.                                        #
#                                                                            #
# Full details of the Crystallographic Information File format               #
# are given in the paper "The Crystallographic Information File (CIF):       #
# a New Standard Archive File for Crystallography" by S. R. Hall, F. H.      #
# Allen and I. D. Brown [Acta Cryst. (1991), A47, 655-685].                  #
#                                                                            #
# The current version of the core CIF dictionary is obtainable from          #
# ftp://ftp.iucr.org/pub/cif_core.dic. The current version number is 2.4.    #
#                                                                            #
# Software is freely available for graphical display of the structure(s) in  #
# this CIF.  For information consult the CIF home page http://www.iucr.org/  #
# cif/home.html                                                              #
#                                                                            #
# This file may be used for bona fide research purposes within the           #
# scientific community so long as proper attribution is given to the journal # 
# article from which it was obtained.                                        #
#                                                                            #
##############################################################################
                                             
data_global
_journal_date_recd_electronic     2010-11-12
_journal_date_accepted     2010-11-16
_journal_name_full     'Acta Crystallographica, Section E'
_journal_year     2010
_journal_volume     66
_journal_issue     12
_journal_page_first     o3241
_journal_page_last     o3242
_journal_paper_category     QO
_journal_coeditor_code     SJ5055
_publ_contact_author_name     'Filipe A. Almeida Paz'
_publ_contact_author_address
;
 Department of Chemistry
 University of Aveiro
 CICECO
 3810-193
 Aveiro
 Portugal
;
_publ_contact_author_email     filipe.paz@ua.pt
_publ_contact_author_fax     '+351 234 401470'
_publ_contact_author_phone     '+351 234 370200'
_publ_section_title
;
1,4-Bis(2,2':6',2''-terpyridin-4'-yl)benzene
;
loop_
    _publ_author_name
    _publ_author_footnote
    _publ_author_address
    'Fernandes, Jos\'e A.' .
;
Department of Chemistry
University of Aveiro
CICECO
3810-193 Aveiro
Portugal
;
    'Almeida Paz, Filipe A.' .
;
Department of Chemistry
University of Aveiro
CICECO
3810-193 Aveiro
Portugal
;
    'Lima, Patr\'icia P.' .
;
Department of Physics
University of Aveiro
CICECO
3810-193 Aveiro
Portugal
;
    'Alves Jr., Severino' .
;
Departamento de Qu\'imica Fundamental
UFPE
50590-470, Recife
PE
Brazil
;
    'Carlos, Lu\'is D.' .
;
Department of Physics
University of Aveiro
CICECO
3810-193 Aveiro
Portugal
;
data_I
_chemical_name_systematic
;
1,4-Bis(2,2':6',2''-terpyridin-4'-yl)benzene
;
_chemical_name_common     ?
_chemical_formula_moiety     'C36 H24 N6'
_chemical_formula_sum     'C36 H24 N6'
_chemical_formula_iupac     'C36 H24 N6'
_chemical_formula_weight     540.61
_chemical_melting_point     ?
_symmetry_cell_setting     orthorhombic
_symmetry_space_group_name_H-M     'P c a 21'
_symmetry_space_group_name_Hall     'P 2c -2ac'
loop_
    _symmetry_equiv_pos_as_xyz
    'x, y, z'
    '-x, -y, z+1/2'
    'x+1/2, -y, z'
    '-x+1/2, y, z+1/2'
_cell_length_a     9.8493(2)
_cell_length_b     10.0626(2)
_cell_length_c     26.0488(4)
_cell_angle_alpha     90.00
_cell_angle_beta     90.00
_cell_angle_gamma     90.00
_cell_volume     2581.69(8)
_cell_formula_units_Z     4
_cell_measurement_reflns_used     7316
_cell_measurement_theta_min     2.56
_cell_measurement_theta_max     30.50
_cell_measurement_temperature     100(2)
_exptl_crystal_description     Needle
_exptl_crystal_colour     Yellow
_exptl_crystal_size_max     0.30
_exptl_crystal_size_mid     0.14
_exptl_crystal_size_min     0.10
_exptl_crystal_density_diffrn     1.391
_exptl_crystal_density_meas     ?
_exptl_crystal_density_method     'not measured'
_exptl_crystal_F_000     1128
_exptl_absorpt_coefficient_mu     0.085
_exptl_absorpt_correction_type     multi-scan
_exptl_absorpt_process_details
;
(SADABS; Sheldrick, 1998)
;
_exptl_absorpt_correction_T_min     0.9750
_exptl_absorpt_correction_T_max     0.9916
_diffrn_ambient_temperature     100(2)
_diffrn_radiation_type     MoK\a
_diffrn_radiation_wavelength     0.71073
_diffrn_radiation_source     'fine-focus sealed tube'
_diffrn_radiation_monochromator     graphite
_diffrn_measurement_device_type     'Bruker X8 Kappa CCD APEXII'
_diffrn_measurement_method     '\w and \f'
_diffrn_detector_area_resol_mean     ?
_diffrn_reflns_number     39767
_diffrn_reflns_av_R_equivalents     0.0512
_diffrn_reflns_av_sigmaI/netI     0.0350
_diffrn_reflns_theta_min     3.73
_diffrn_reflns_theta_max     29.13
_diffrn_reflns_theta_full     29.13
_diffrn_measured_fraction_theta_max     0.998
_diffrn_measured_fraction_theta_full     0.998
_diffrn_reflns_limit_h_min     -13
_diffrn_reflns_limit_h_max     13
_diffrn_reflns_limit_k_min     -12
_diffrn_reflns_limit_k_max     13
_diffrn_reflns_limit_l_min     -35
_diffrn_reflns_limit_l_max     35
_diffrn_standards_number     0
_diffrn_standards_interval_count     .
_diffrn_standards_interval_time     .
_diffrn_standards_decay_%     ?
_refine_special_details
;
Refinement of <i>F</i>^2^ against ALL reflections. The weighted <i>R</i>-factor
<i>wR</i> and goodness of fit <i>S</i> are based on <i>F</i>^2^, conventional
<i>R</i>-factors <i>R</i> are based on <i>F</i>, with <i>F</i> set to zero for
negative <i>F</i>^2^. The threshold expression of <i>F</i>^2^ >
\s(<i>F</i>^2^) is used only for calculating <i>R</i>-factors(gt) <i>etc</i>.
and is not relevant to the choice of reflections for refinement.
<i>R</i>-factors based on <i>F</i>^2^ are statistically about twice as large
as those based on <i>F</i>, and <i>R</i>- factors based on ALL data will be
even larger.
;
_reflns_number_total     3543
_reflns_number_gt     2856
_reflns_threshold_expression     I>2\s(I)
_refine_ls_structure_factor_coef     Fsqd
_refine_ls_matrix_type     full
_refine_ls_R_factor_all     0.0604
_refine_ls_R_factor_gt     0.0419
_refine_ls_wR_factor_gt     0.0984
_refine_ls_wR_factor_ref     0.1082
_refine_ls_goodness_of_fit_ref     1.028
_refine_ls_restrained_S_all     1.028
_refine_ls_number_reflns     3543
_refine_ls_number_parameters     379
_refine_ls_number_restraints     1
_refine_ls_hydrogen_treatment     constr
_refine_ls_weighting_scheme     calc
_refine_ls_weighting_details
         'calc w=1/[\s^2^(Fo^2^)+(0.0619P)^2^+0.5147P] where P=(Fo^2^+2Fc^2^)/3'
_atom_sites_solution_hydrogens     geom
_atom_sites_solution_primary     direct
_atom_sites_solution_secondary     difmap
_refine_ls_shift/su_max     0.001
_refine_ls_shift/su_mean     0.000
_refine_diff_density_max     0.382
_refine_diff_density_min     -0.239
_refine_ls_extinction_method     none
_refine_ls_extinction_coef     ?
loop_
    _atom_type_symbol
    _atom_type_description
    _atom_type_scat_dispersion_real
    _atom_type_scat_dispersion_imag
    _atom_type_scat_source
    'C' 'C' 0.0033 0.0016
                         'International Tables Vol C Tables 4.2.6.8 and 6.1.1.4'
    'H' 'H' 0.0000 0.0000
                         'International Tables Vol C Tables 4.2.6.8 and 6.1.1.4'
    'N' 'N' 0.0061 0.0033
                         'International Tables Vol C Tables 4.2.6.8 and 6.1.1.4'
_computing_data_collection     'APEX2 (Bruker, 2006)'
_computing_cell_refinement     'SAINT-Plus (Bruker, 2005)'
_computing_data_reduction     'SAINT-Plus (Bruker, 2005)'
_computing_structure_solution     'SHELXTL (Sheldrick, 2008)'
_computing_structure_refinement     'SHELXTL (Sheldrick, 2008)'
_computing_molecular_graphics     'DIAMOND (Brandenburg, 2009)'
_computing_publication_material     'SHELXTL (Sheldrick, 2008)'
loop_
    _atom_site_type_symbol
    _atom_site_label
    _atom_site_fract_x
    _atom_site_fract_y
    _atom_site_fract_z
    _atom_site_U_iso_or_equiv
    _atom_site_adp_type
    _atom_site_calc_flag
    _atom_site_refinement_flags
    _atom_site_occupancy
    _atom_site_disorder_assembly
    _atom_site_disorder_group
    N N1 0.0080(2) 0.1240(2) 1.05763(10) 0.0216(5) Uani d . 1 . .
    N N2 0.1785(2) -0.1486(2) 0.99796(8) 0.0138(4) Uani d . 1 . .
    N N3 0.4382(2) -0.3393(2) 0.93357(9) 0.0161(5) Uani d . 1 . .
    N N4 0.3246(2) 0.8440(2) 0.79223(8) 0.0161(4) Uani d . 1 . .
    N N5 0.58036(19) 0.6498(2) 0.72756(8) 0.0139(4) Uani d . 1 . .
    N N6 0.7630(2) 0.3705(2) 0.67575(9) 0.0185(5) Uani d . 1 . .
    C C1 -0.0869(3) 0.1423(3) 1.09389(12) 0.0254(6) Uani d . 1 . .
    H H1 -0.0994 0.2298 1.1068 0.030 Uiso calc R 1 . .
    C C2 -0.1674(3) 0.0429(3) 1.11374(11) 0.0247(7) Uani d . 1 . .
    H H2 -0.2318 0.0612 1.1400 0.030 Uiso calc R 1 . .
    C C3 -0.1519(3) -0.0839(3) 1.09445(11) 0.0249(6) Uani d . 1 . .
    H H3 -0.2074 -0.1545 1.1065 0.030 Uiso calc R 1 . .
    C C4 -0.0542(3) -0.1068(3) 1.05716(11) 0.0196(6) Uani d . 1 . .
    H H4 -0.0405 -0.1936 1.0437 0.024 Uiso calc R 1 . .
    C C5 0.0235(3) -0.0007(3) 1.03974(11) 0.0135(6) Uani d . 1 . .
    C C6 0.1305(2) -0.0238(3) 1.00011(10) 0.0139(5) Uani d . 1 . .
    C C7 0.1762(2) 0.0775(3) 0.96819(9) 0.0130(5) Uani d . 1 . .
    H H7 0.1399 0.1647 0.9711 0.016 Uiso calc R 1 . .
    C C8 0.2768(2) 0.0490(2) 0.93152(10) 0.0124(5) Uani d . 1 . .
    C C9 0.3273(2) -0.0802(3) 0.92965(10) 0.0130(5) Uani d . 1 . .
    H H9 0.3951 -0.1033 0.9053 0.016 Uiso calc R 1 . .
    C C10 0.2773(2) -0.1756(2) 0.96387(9) 0.0120(5) Uani d . 1 . .
    C C11 0.3327(2) -0.3128(3) 0.96507(10) 0.0131(5) Uani d . 1 . .
    C C12 0.2785(2) -0.4083(3) 0.99789(11) 0.0171(5) Uani d . 1 . .
    H H12 0.2052 -0.3865 1.0200 0.020 Uiso calc R 1 . .
    C C13 0.3326(3) -0.5349(3) 0.99789(11) 0.0194(6) Uani d . 1 . .
    H H13 0.2958 -0.6019 1.0195 0.023 Uiso calc R 1 . .
    C C14 0.4407(3) -0.5626(3) 0.96601(10) 0.0173(5) Uani d . 1 . .
    H H14 0.4802 -0.6487 0.9653 0.021 Uiso calc R 1 . .
    C C15 0.4901(3) -0.4621(3) 0.93501(10) 0.0174(5) Uani d . 1 . .
    H H15 0.5654 -0.4813 0.9135 0.021 Uiso calc R 1 . .
    C C16 0.3286(2) 0.1535(2) 0.89638(10) 0.0114(5) Uani d . 1 . .
    C C17 0.2428(2) 0.2517(2) 0.87710(10) 0.0136(5) Uani d . 1 . .
    H H17 0.1497 0.2521 0.8866 0.016 Uiso calc R 1 . .
    C C18 0.2921(2) 0.3487(2) 0.84423(9) 0.0131(5) Uani d . 1 . .
    H H18 0.2322 0.4149 0.8314 0.016 Uiso calc R 1 . .
    C C19 0.4290(2) 0.3503(2) 0.82959(10) 0.0129(5) Uani d . 1 . .
    C C20 0.5147(2) 0.2510(2) 0.84861(9) 0.0134(5) Uani d . 1 . .
    H H20 0.6076 0.2498 0.8389 0.016 Uiso calc R 1 . .
    C C21 0.4653(2) 0.1544(2) 0.88147(10) 0.0138(5) Uani d . 1 . .
    H H21 0.5249 0.0878 0.8941 0.017 Uiso calc R 1 . .
    C C22 0.2717(3) 0.9666(3) 0.78992(11) 0.0190(5) Uani d . 1 . .
    H H22 0.1974 0.9866 0.8119 0.023 Uiso calc R 1 . .
    C C23 0.3183(3) 1.0664(3) 0.75761(10) 0.0182(5) Uani d . 1 . .
    H H23 0.2777 1.1520 0.7576 0.022 Uiso calc R 1 . .
    C C24 0.4259(2) 1.0367(3) 0.72547(11) 0.0177(5) Uani d . 1 . .
    H H24 0.4613 1.1024 0.7029 0.021 Uiso calc R 1 . .
    C C25 0.4817(2) 0.9096(3) 0.72653(10) 0.0167(5) Uani d . 1 . .
    H H25 0.5546 0.8867 0.7043 0.020 Uiso calc R 1 . .
    C C26 0.4289(2) 0.8168(3) 0.76062(9) 0.0140(5) Uani d . 1 . .
    C C27 0.4838(2) 0.6781(3) 0.76221(10) 0.0128(5) Uani d . 1 . .
    C C28 0.4334(2) 0.5846(3) 0.79641(10) 0.0135(5) Uani d . 1 . .
    H H28 0.3671 0.6093 0.8211 0.016 Uiso calc R 1 . .
    C C29 0.4810(2) 0.4537(3) 0.79421(9) 0.0126(5) Uani d . 1 . .
    C C30 0.5797(2) 0.4234(2) 0.75747(9) 0.0130(5) Uani d . 1 . .
    H H30 0.6146 0.3358 0.7546 0.016 Uiso calc R 1 . .
    C C31 0.6260(2) 0.5240(3) 0.72519(10) 0.0128(5) Uani d . 1 . .
    C C32 0.7287(3) 0.4973(2) 0.68450(11) 0.0124(6) Uani d . 1 . .
    C C33 0.7851(3) 0.6012(3) 0.65635(11) 0.0227(6) Uani d . 1 . .
    H H33 0.7599 0.6905 0.6634 0.027 Uiso calc R 1 . .
    C C34 0.8783(3) 0.5732(3) 0.61796(11) 0.0245(6) Uani d . 1 . .
    H H34 0.9148 0.6424 0.5973 0.029 Uiso calc R 1 . .
    C C35 0.9166(3) 0.4438(3) 0.61035(11) 0.0197(6) Uani d . 1 . .
    H H35 0.9834 0.4218 0.5854 0.024 Uiso calc R 1 . .
    C C36 0.8562(3) 0.3464(3) 0.63969(10) 0.0203(6) Uani d . 1 . .
    H H36 0.8824 0.2568 0.6339 0.024 Uiso calc R 1 . .
loop_
    _atom_site_aniso_label
    _atom_site_aniso_U_11
    _atom_site_aniso_U_22
    _atom_site_aniso_U_33
    _atom_site_aniso_U_12
    _atom_site_aniso_U_13
    _atom_site_aniso_U_23
    N1 0.0219(10) 0.0193(12) 0.0237(12) 0.0009(9) 0.0076(10) -0.0004(10)
    N2 0.0137(9) 0.0148(11) 0.0130(10) -0.0008(8) 0.0002(8) 0.0022(9)
    N3 0.0167(9) 0.0138(11) 0.0178(11) 0.0005(8) 0.0022(9) 0.0002(9)
    N4 0.0184(10) 0.0131(11) 0.0166(11) -0.0005(8) 0.0013(9) 0.0006(9)
    N5 0.0130(9) 0.0134(10) 0.0154(10) 0.0005(8) -0.0012(8) 0.0027(9)
    N6 0.0184(10) 0.0171(12) 0.0200(11) 0.0015(9) 0.0027(9) -0.0011(9)
    C1 0.0237(13) 0.0263(16) 0.0263(15) 0.0038(12) 0.0087(12) -0.0051(12)
    C2 0.0182(12) 0.0396(19) 0.0164(13) 0.0049(13) 0.0051(11) 0.0043(14)
    C3 0.0190(13) 0.0325(17) 0.0230(14) -0.0020(11) 0.0061(11) 0.0105(13)
    C4 0.0188(11) 0.0185(13) 0.0216(13) -0.0015(11) 0.0017(11) 0.0036(11)
    C5 0.0121(12) 0.0165(16) 0.0118(14) 0.0021(9) -0.0024(11) 0.0021(9)
    C6 0.0112(10) 0.0178(12) 0.0127(12) -0.0022(10) -0.0005(10) 0.0008(11)
    C7 0.0131(10) 0.0124(12) 0.0136(11) 0.0006(9) -0.0011(9) 0.0000(10)
    C8 0.0121(11) 0.0131(14) 0.0121(12) -0.0015(10) -0.0013(9) 0.0021(10)
    C9 0.0122(10) 0.0125(12) 0.0143(12) -0.0010(9) 0.0002(9) 0.0013(10)
    C10 0.0128(10) 0.0125(12) 0.0107(11) -0.0009(9) -0.0001(9) 0.0010(9)
    C11 0.0112(10) 0.0134(12) 0.0148(11) -0.0020(9) -0.0014(9) 0.0027(10)
    C12 0.0151(11) 0.0176(14) 0.0185(12) 0.0008(10) 0.0025(10) 0.0029(12)
    C13 0.0228(13) 0.0142(13) 0.0211(14) -0.0033(12) -0.0005(11) 0.0049(12)
    C14 0.0197(12) 0.0117(13) 0.0206(13) 0.0021(10) -0.0032(10) 0.0002(11)
    C15 0.0177(11) 0.0174(14) 0.0172(13) 0.0014(11) 0.0013(10) -0.0011(12)
    C16 0.0126(10) 0.0097(12) 0.0120(11) -0.0008(9) 0.0009(9) 0.0005(9)
    C17 0.0109(10) 0.0152(12) 0.0147(11) -0.0007(9) 0.0005(9) -0.0007(10)
    C18 0.0137(10) 0.0116(12) 0.0140(12) 0.0017(9) -0.0015(9) 0.0021(10)
    C19 0.0153(11) 0.0128(12) 0.0105(11) -0.0019(9) 0.0013(9) -0.0002(10)
    C20 0.0113(10) 0.0135(12) 0.0153(11) -0.0004(9) 0.0032(9) 0.0008(9)
    C21 0.0141(10) 0.0117(12) 0.0156(12) 0.0008(9) 0.0002(10) 0.0016(10)
    C22 0.0183(12) 0.0172(13) 0.0213(14) 0.0023(11) 0.0014(11) -0.0030(12)
    C23 0.0207(12) 0.0121(13) 0.0217(14) 0.0006(10) -0.0018(11) 0.0002(11)
    C24 0.0199(12) 0.0156(13) 0.0175(13) -0.0006(11) -0.0015(11) 0.0034(12)
    C25 0.0179(12) 0.0132(13) 0.0189(13) -0.0010(10) 0.0020(10) 0.0025(11)
    C26 0.0139(10) 0.0140(12) 0.0140(12) -0.0011(9) -0.0019(9) -0.0007(10)
    C27 0.0112(10) 0.0130(12) 0.0140(11) -0.0015(9) -0.0012(9) 0.0015(10)
    C28 0.0121(10) 0.0152(13) 0.0132(12) -0.0012(9) 0.0007(9) 0.0026(10)
    C29 0.0127(11) 0.0131(13) 0.0122(12) -0.0004(10) -0.0013(9) 0.0022(10)
    C30 0.0140(11) 0.0107(12) 0.0143(12) -0.0004(9) -0.0002(10) 0.0006(10)
    C31 0.0105(10) 0.0164(12) 0.0117(12) -0.0006(10) -0.0019(10) -0.0003(11)
    C32 0.0108(11) 0.0164(16) 0.0101(14) -0.0022(9) -0.0015(11) 0.0014(9)
    C33 0.0267(13) 0.0159(14) 0.0254(15) 0.0009(11) 0.0075(12) 0.0010(11)
    C34 0.0254(13) 0.0274(16) 0.0206(14) -0.0090(12) 0.0057(11) 0.0070(12)
    C35 0.0160(11) 0.0290(16) 0.0139(12) 0.0010(11) 0.0012(10) -0.0029(12)
    C36 0.0181(12) 0.0209(14) 0.0218(14) 0.0027(11) 0.0023(11) -0.0020(11)
_geom_special_details
;
All e.s.d.'s (except the e.s.d. in the dihedral angle between two l.s. planes)
are estimated using the full covariance matrix. The cell e.s.d.'s are taken
into account individually in the estimation of e.s.d.'s in distances, angles
and torsion angles; correlations between e.s.d.'s in cell parameters are only
used when they are defined by crystal symmetry. An approximate (isotropic)
treatment of cell e.s.d.'s is used for estimating e.s.d.'s involving l.s.
planes.
;
loop_
    _geom_bond_atom_site_label_1
    _geom_bond_atom_site_label_2
    _geom_bond_site_symmetry_2
    _geom_bond_distance
    _geom_bond_publ_flag
    N1 C1 . 1.341(4) ?
    N1 C5 . 1.347(3) ?
    N2 C6 . 1.342(3) ?
    N2 C10 . 1.345(3) ?
    N3 C15 . 1.337(3) ?
    N3 C11 . 1.351(3) ?
    N4 C22 . 1.341(3) ?
    N4 C26 . 1.344(3) ?
    N5 C27 . 1.342(3) ?
    N5 C31 . 1.344(3) ?
    N6 C36 . 1.335(3) ?
    N6 C32 . 1.340(3) ?
    C1 C2 . 1.377(4) ?
    C1 H1 . 0.9500 ?
    C2 C3 . 1.380(5) ?
    C2 H2 . 0.9500 ?
    C3 C4 . 1.387(4) ?
    C3 H3 . 0.9500 ?
    C4 C5 . 1.389(4) ?
    C4 H4 . 0.9500 ?
    C5 C6 . 1.493(4) ?
    C6 C7 . 1.391(4) ?
    C7 C8 . 1.406(3) ?
    C7 H7 . 0.9500 ?
    C8 C9 . 1.392(3) ?
    C8 C16 . 1.485(3) ?
    C9 C10 . 1.400(3) ?
    C9 H9 . 0.9500 ?
    C10 C11 . 1.484(3) ?
    C11 C12 . 1.392(4) ?
    C12 C13 . 1.381(4) ?
    C12 H12 . 0.9500 ?
    C13 C14 . 1.379(4) ?
    C13 H13 . 0.9500 ?
    C14 C15 . 1.383(4) ?
    C14 H14 . 0.9500 ?
    C15 H15 . 0.9500 ?
    C16 C17 . 1.393(3) ?
    C16 C21 . 1.402(3) ?
    C17 C18 . 1.386(3) ?
    C17 H17 . 0.9500 ?
    C18 C19 . 1.402(3) ?
    C18 H18 . 0.9500 ?
    C19 C20 . 1.399(3) ?
    C19 C29 . 1.482(3) ?
    C20 C21 . 1.383(3) ?
    C20 H20 . 0.9500 ?
    C21 H21 . 0.9500 ?
    C22 C23 . 1.388(4) ?
    C22 H22 . 0.9500 ?
    C23 C24 . 1.383(4) ?
    C23 H23 . 0.9500 ?
    C24 C25 . 1.393(4) ?
    C24 H24 . 0.9500 ?
    C25 C26 . 1.390(4) ?
    C25 H25 . 0.9500 ?
    C26 C27 . 1.497(3) ?
    C27 C28 . 1.388(3) ?
    C28 C29 . 1.399(4) ?
    C28 H28 . 0.9500 ?
    C29 C30 . 1.397(3) ?
    C30 C31 . 1.393(4) ?
    C30 H30 . 0.9500 ?
    C31 C32 . 1.490(4) ?
    C32 C33 . 1.393(4) ?
    C33 C34 . 1.386(4) ?
    C33 H33 . 0.9500 ?
    C34 C35 . 1.370(4) ?
    C34 H34 . 0.9500 ?
    C35 C36 . 1.378(4) ?
    C35 H35 . 0.9500 ?
    C36 H36 . 0.9500 ?
loop_
    _geom_angle_atom_site_label_1
    _geom_angle_atom_site_label_2
    _geom_angle_atom_site_label_3
    _geom_angle_site_symmetry_1
    _geom_angle_site_symmetry_3
    _geom_angle
    _geom_angle_publ_flag
    C1 N1 C5 . . 116.7(2) ?
    C6 N2 C10 . . 118.1(2) ?
    C15 N3 C11 . . 117.4(2) ?
    C22 N4 C26 . . 117.2(2) ?
    C27 N5 C31 . . 117.9(2) ?
    C36 N6 C32 . . 117.8(2) ?
    N1 C1 C2 . . 124.5(3) ?
    N1 C1 H1 . . 117.8 ?
    C2 C1 H1 . . 117.8 ?
    C1 C2 C3 . . 118.1(3) ?
    C1 C2 H2 . . 120.9 ?
    C3 C2 H2 . . 120.9 ?
    C2 C3 C4 . . 119.0(3) ?
    C2 C3 H3 . . 120.5 ?
    C4 C3 H3 . . 120.5 ?
    C3 C4 C5 . . 118.9(3) ?
    C3 C4 H4 . . 120.5 ?
    C5 C4 H4 . . 120.5 ?
    N1 C5 C4 . . 122.7(2) ?
    N1 C5 C6 . . 117.6(2) ?
    C4 C5 C6 . . 119.6(2) ?
    N2 C6 C7 . . 123.1(2) ?
    N2 C6 C5 . . 115.0(2) ?
    C7 C6 C5 . . 121.8(2) ?
    C6 C7 C8 . . 119.0(2) ?
    C6 C7 H7 . . 120.5 ?
    C8 C7 H7 . . 120.5 ?
    C9 C8 C7 . . 117.8(2) ?
    C9 C8 C16 . . 121.1(2) ?
    C7 C8 C16 . . 121.1(2) ?
    C8 C9 C10 . . 119.5(2) ?
    C8 C9 H9 . . 120.2 ?
    C10 C9 H9 . . 120.2 ?
    N2 C10 C9 . . 122.4(2) ?
    N2 C10 C11 . . 116.1(2) ?
    C9 C10 C11 . . 121.5(2) ?
    N3 C11 C12 . . 122.1(2) ?
    N3 C11 C10 . . 117.0(2) ?
    C12 C11 C10 . . 120.9(2) ?
    C13 C12 C11 . . 119.3(2) ?
    C13 C12 H12 . . 120.4 ?
    C11 C12 H12 . . 120.4 ?
    C14 C13 C12 . . 119.0(3) ?
    C14 C13 H13 . . 120.5 ?
    C12 C13 H13 . . 120.5 ?
    C13 C14 C15 . . 118.4(2) ?
    C13 C14 H14 . . 120.8 ?
    C15 C14 H14 . . 120.8 ?
    N3 C15 C14 . . 123.9(2) ?
    N3 C15 H15 . . 118.1 ?
    C14 C15 H15 . . 118.1 ?
    C17 C16 C21 . . 118.6(2) ?
    C17 C16 C8 . . 121.1(2) ?
    C21 C16 C8 . . 120.4(2) ?
    C18 C17 C16 . . 120.6(2) ?
    C18 C17 H17 . . 119.7 ?
    C16 C17 H17 . . 119.7 ?
    C17 C18 C19 . . 120.9(2) ?
    C17 C18 H18 . . 119.6 ?
    C19 C18 H18 . . 119.6 ?
    C20 C19 C18 . . 118.4(2) ?
    C20 C19 C29 . . 120.9(2) ?
    C18 C19 C29 . . 120.7(2) ?
    C21 C20 C19 . . 120.6(2) ?
    C21 C20 H20 . . 119.7 ?
    C19 C20 H20 . . 119.7 ?
    C20 C21 C16 . . 120.9(2) ?
    C20 C21 H21 . . 119.5 ?
    C16 C21 H21 . . 119.5 ?
    N4 C22 C23 . . 124.3(2) ?
    N4 C22 H22 . . 117.8 ?
    C23 C22 H22 . . 117.8 ?
    C24 C23 C22 . . 117.7(3) ?
    C24 C23 H23 . . 121.1 ?
    C22 C23 H23 . . 121.1 ?
    C23 C24 C25 . . 119.2(3) ?
    C23 C24 H24 . . 120.4 ?
    C25 C24 H24 . . 120.4 ?
    C26 C25 C24 . . 118.8(2) ?
    C26 C25 H25 . . 120.6 ?
    C24 C25 H25 . . 120.6 ?
    N4 C26 C25 . . 122.7(2) ?
    N4 C26 C27 . . 116.7(2) ?
    C25 C26 C27 . . 120.6(2) ?
    N5 C27 C28 . . 122.8(2) ?
    N5 C27 C26 . . 115.8(2) ?
    C28 C27 C26 . . 121.4(2) ?
    C27 C28 C29 . . 119.5(2) ?
    C27 C28 H28 . . 120.3 ?
    C29 C28 H28 . . 120.3 ?
    C30 C29 C28 . . 117.8(2) ?
    C30 C29 C19 . . 120.9(2) ?
    C28 C29 C19 . . 121.3(2) ?
    C31 C30 C29 . . 118.9(2) ?
    C31 C30 H30 . . 120.6 ?
    C29 C30 H30 . . 120.6 ?
    N5 C31 C30 . . 123.2(2) ?
    N5 C31 C32 . . 115.4(2) ?
    C30 C31 C32 . . 121.4(2) ?
    N6 C32 C33 . . 121.6(2) ?
    N6 C32 C31 . . 117.7(2) ?
    C33 C32 C31 . . 120.7(2) ?
    C34 C33 C32 . . 119.5(3) ?
    C34 C33 H33 . . 120.3 ?
    C32 C33 H33 . . 120.3 ?
    C35 C34 C33 . . 118.6(3) ?
    C35 C34 H34 . . 120.7 ?
    C33 C34 H34 . . 120.7 ?
    C34 C35 C36 . . 118.5(2) ?
    C34 C35 H35 . . 120.8 ?
    C36 C35 H35 . . 120.8 ?
    N6 C36 C35 . . 123.9(3) ?
    N6 C36 H36 . . 118.0 ?
    C35 C36 H36 . . 118.0 ?
loop_
    _geom_torsion_atom_site_label_1
    _geom_torsion_atom_site_label_2
    _geom_torsion_atom_site_label_3
    _geom_torsion_atom_site_label_4
    _geom_torsion_site_symmetry_1
    _geom_torsion_site_symmetry_2
    _geom_torsion_site_symmetry_3
    _geom_torsion_site_symmetry_4
    _geom_torsion
    _geom_torsion_publ_flag
    C5 N1 C1 C2 . . . . 0.4(4) ?
    N1 C1 C2 C3 . . . . -1.4(5) ?
    C1 C2 C3 C4 . . . . 1.7(4) ?
    C2 C3 C4 C5 . . . . -1.1(4) ?
    C1 N1 C5 C4 . . . . 0.3(4) ?
    C1 N1 C5 C6 . . . . -178.8(3) ?
    C3 C4 C5 N1 . . . . 0.1(4) ?
    C3 C4 C5 C6 . . . . 179.2(2) ?
    C10 N2 C6 C7 . . . . 1.3(4) ?
    C10 N2 C6 C5 . . . . -178.6(2) ?
    N1 C5 C6 N2 . . . . 155.2(2) ?
    C4 C5 C6 N2 . . . . -23.9(4) ?
    N1 C5 C6 C7 . . . . -24.6(4) ?
    C4 C5 C6 C7 . . . . 156.3(3) ?
    N2 C6 C7 C8 . . . . 0.4(4) ?
    C5 C6 C7 C8 . . . . -179.7(2) ?
    C6 C7 C8 C9 . . . . -0.9(3) ?
    C6 C7 C8 C16 . . . . 179.7(2) ?
    C7 C8 C9 C10 . . . . -0.2(3) ?
    C16 C8 C9 C10 . . . . 179.1(2) ?
    C6 N2 C10 C9 . . . . -2.5(4) ?
    C6 N2 C10 C11 . . . . 176.5(2) ?
    C8 C9 C10 N2 . . . . 2.0(4) ?
    C8 C9 C10 C11 . . . . -177.0(2) ?
    C15 N3 C11 C12 . . . . -0.2(4) ?
    C15 N3 C11 C10 . . . . 178.9(2) ?
    N2 C10 C11 N3 . . . . -175.6(2) ?
    C9 C10 C11 N3 . . . . 3.4(3) ?
    N2 C10 C11 C12 . . . . 3.5(3) ?
    C9 C10 C11 C12 . . . . -177.5(2) ?
    N3 C11 C12 C13 . . . . -1.0(4) ?
    C10 C11 C12 C13 . . . . 179.9(2) ?
    C11 C12 C13 C14 . . . . 1.2(4) ?
    C12 C13 C14 C15 . . . . -0.4(4) ?
    C11 N3 C15 C14 . . . . 1.1(4) ?
    C13 C14 C15 N3 . . . . -0.9(4) ?
    C9 C8 C16 C17 . . . . 144.8(2) ?
    C7 C8 C16 C17 . . . . -35.9(3) ?
    C9 C8 C16 C21 . . . . -34.6(4) ?
    C7 C8 C16 C21 . . . . 144.7(2) ?
    C21 C16 C17 C18 . . . . -0.5(3) ?
    C8 C16 C17 C18 . . . . -179.9(2) ?
    C16 C17 C18 C19 . . . . 0.0(4) ?
    C17 C18 C19 C20 . . . . 0.5(4) ?
    C17 C18 C19 C29 . . . . 179.7(2) ?
    C18 C19 C20 C21 . . . . -0.6(4) ?
    C29 C19 C20 C21 . . . . -179.7(2) ?
    C19 C20 C21 C16 . . . . 0.1(4) ?
    C17 C16 C21 C20 . . . . 0.4(4) ?
    C8 C16 C21 C20 . . . . 179.8(2) ?
    C26 N4 C22 C23 . . . . -0.6(4) ?
    N4 C22 C23 C24 . . . . 0.4(4) ?
    C22 C23 C24 C25 . . . . 0.5(4) ?
    C23 C24 C25 C26 . . . . -1.1(4) ?
    C22 N4 C26 C25 . . . . -0.1(4) ?
    C22 N4 C26 C27 . . . . -177.9(2) ?
    C24 C25 C26 N4 . . . . 0.9(4) ?
    C24 C25 C26 C27 . . . . 178.6(2) ?
    C31 N5 C27 C28 . . . . 2.3(3) ?
    C31 N5 C27 C26 . . . . -175.5(2) ?
    N4 C26 C27 N5 . . . . 174.9(2) ?
    C25 C26 C27 N5 . . . . -3.0(3) ?
    N4 C26 C27 C28 . . . . -2.9(3) ?
    C25 C26 C27 C28 . . . . 179.2(2) ?
    N5 C27 C28 C29 . . . . -2.0(4) ?
    C26 C27 C28 C29 . . . . 175.6(2) ?
    C27 C28 C29 C30 . . . . 0.7(4) ?
    C27 C28 C29 C19 . . . . -179.3(2) ?
    C20 C19 C29 C30 . . . . 35.9(4) ?
    C18 C19 C29 C30 . . . . -143.2(2) ?
    C20 C19 C29 C28 . . . . -144.0(2) ?
    C18 C19 C29 C28 . . . . 36.9(4) ?
    C28 C29 C30 C31 . . . . 0.2(3) ?
    C19 C29 C30 C31 . . . . -179.7(2) ?
    C27 N5 C31 C30 . . . . -1.3(4) ?
    C27 N5 C31 C32 . . . . 177.4(2) ?
    C29 C30 C31 N5 . . . . 0.0(4) ?
    C29 C30 C31 C32 . . . . -178.6(2) ?
    C36 N6 C32 C33 . . . . 1.5(4) ?
    C36 N6 C32 C31 . . . . -179.3(2) ?
    N5 C31 C32 N6 . . . . -170.8(2) ?
    C30 C31 C32 N6 . . . . 8.0(4) ?
    N5 C31 C32 C33 . . . . 8.5(4) ?
    C30 C31 C32 C33 . . . . -172.8(3) ?
    N6 C32 C33 C34 . . . . 0.6(4) ?
    C31 C32 C33 C34 . . . . -178.6(3) ?
    C32 C33 C34 C35 . . . . -2.8(4) ?
    C33 C34 C35 C36 . . . . 2.9(4) ?
    C32 N6 C36 C35 . . . . -1.4(4) ?
    C34 C35 C36 N6 . . . . -0.8(4) ?
