# Supplementary material for: 1,4-Bis(2,2′:6′,2′′-terpyridin-4′-yl)benzene
Source: Acta Crystallogr Sect E Struct Rep Online. 2010 Nov 20;66(Pt 12):o3241–2. doi: 10.1107/S1600536810047598 (PMC3011639; doi:10.1107/S1600536810047598)
Supplement: Supplementary file 2 [file e-66-o3241-Isup2.hkl]

# 
# h,k,l, Fc-squared, Fo-squared, sigma(Fo-squared) and status flag 
# 
data_I
_shelx_title 'I in Pca2(1)' 
_shelx_refln_list_code          4 
_shelx_F_calc_maximum      212.92 
_exptl_crystal_F_000      1128.00 
_reflns_d_resolution_high  0.7300 
 
loop_ 
 _symmetry_equiv_pos_as_xyz 
 'x, y, z' 
 '-x, -y, z+1/2' 
 'x+1/2, -y, z' 
 '-x+1/2, y, z+1/2' 
 
_cell_length_a     9.8493 
_cell_length_b    10.0626 
_cell_length_c    26.0488 
_cell_angle_alpha  90.000 
_cell_angle_beta   90.000 
_cell_angle_gamma  90.000 
 
_shelx_F_squared_multiplier     1.000 
 
loop_ 
 _refln_index_h 
 _refln_index_k 
 _refln_index_l 
 _refln_F_squared_calc 
 _refln_F_squared_meas 
 _refln_F_squared_sigma 
 _refln_observed_status 
   2   0   0       35.89       27.84      3.15 o 
   4   0   0     3409.78     3554.18     39.65 o 
   6   0   0      197.08      208.27      9.80 o 
   8   0   0      714.49      784.15     19.34 o 
  10   0   0       85.63       79.79     16.13 o 
  12   0   0     1448.66     1510.75     50.24 o 
   2   1   0     1771.80     1737.54     13.66 o 
   3   1   0      404.63      325.43      5.95 o 
   4   1   0        3.38        2.74      2.61 o 
   5   1   0      121.12      112.69      5.43 o 
   6   1   0     5141.57     5336.75     46.00 o 
   7   1   0       42.22       50.86      6.46 o 
   8   1   0      270.25      258.18      9.42 o 
   9   1   0        2.00        4.90      7.76 o 
  10   1   0       26.02       17.81     11.68 o 
  11   1   0       16.43       23.79     14.14 o 
  12   1   0       42.06       49.86     14.03 o 
  13   1   0      100.45       75.67     18.64 o 
   0   2   0    26952.25    26435.33    284.03 o 
   1   2   0       51.59       52.85      2.68 o 
   2   2   0       31.88       27.55      2.78 o 
   3   2   0      114.72      106.41      4.20 o 
   4   2   0       52.41       67.81      4.09 o 
   5   2   0      402.24      399.50      8.05 o 
   6   2   0       56.92       49.76      5.91 o 
   7   2   0      154.66      126.10      7.36 o 
   8   2   0       24.57       27.40      7.16 o 
   9   2   0      562.72      515.34     16.99 o 
  10   2   0        2.89      -11.07     11.07 o 
  11   2   0      174.61      174.87     17.28 o 
  12   2   0       36.44       15.41     29.00 o 
  13   2   0        1.03       36.93     20.22 o 
   0   3   0        2.84        0.13      2.99 o 
   1   3   0      149.21      161.77      4.31 o 
   2   3   0      592.01      620.28      7.51 o 
   3   3   0     1220.08     1150.03     11.99 o 
   4   3   0        0.32       -3.29      3.43 o 
   5   3   0      245.60      257.89      6.67 o 
   6   3   0      761.28      725.30     11.33 o 
   7   3   0      998.53      990.07     16.54 o 
   8   3   0        9.30        9.35      6.28 o 
   9   3   0        2.29        1.84      9.26 o 
  10   3   0       58.22       59.51     13.53 o 
  11   3   0      194.96      232.29     21.45 o 
  12   3   0       19.98       23.95     29.16 o 
  13   3   0       62.66       54.61     22.22 o 
   0   4   0    14114.57    14921.48    163.27 o 
   1   4   0      388.91      361.62      9.28 o 
   2   4   0       12.22        9.33      3.33 o 
   3   4   0        0.68        0.16      3.64 o 
   4   4   0       47.81       54.79      4.91 o 
   5   4   0     1353.75     1338.20     17.04 o 
   6   4   0        5.20        3.65      5.04 o 
   7   4   0      369.15      363.51     10.59 o 
   8   4   0     2203.56     2201.73     31.73 o 
   9   4   0     2888.40     2929.22     48.44 o 
  10   4   0        0.11      -14.20     14.20 o 
  11   4   0      314.54      326.24     28.10 o 
  12   4   0       92.15      110.87     21.23 o 
   0   5   0       16.08        9.11      4.15 o 
   1   5   0     2574.53     2661.66     25.79 o 
   2   5   0      539.00      617.09      9.89 o 
   3   5   0      484.70      555.59      9.20 o 
   4   5   0       12.19        8.81      4.69 o 
   5   5   0      366.68      378.23      9.09 o 
   6   5   0     3219.45     3259.01     33.67 o 
   7   5   0        0.06       -0.31      5.29 o 
   8   5   0       21.90       14.60      9.28 o 
   9   5   0       70.59       70.57     13.47 o 
  10   5   0        4.75      -15.01     15.17 o 
  11   5   0      166.46      151.44     20.92 o 
  12   5   0      188.52      205.16     23.99 o 
   0   6   0      804.74      920.58     22.75 o 
   1   6   0      167.30      175.40      6.30 o 
   2   6   0        0.01       -4.18      4.18 o 
   3   6   0       24.65       22.98      4.70 o 
   4   6   0       52.16       66.83      5.56 o 
   5   6   0        2.96        0.73      5.49 o 
   6   6   0        5.81       -2.96      6.91 o 
   7   6   0        2.62       14.55      9.80 o 
   8   6   0       49.90       51.92     13.89 o 
   9   6   0     1358.18     1383.07     35.53 o 
  10   6   0        2.25      -18.29     28.06 o 
  11   6   0        0.04        9.86     17.61 o 
  12   6   0       28.91       21.38     19.84 o 
   0   7   0       46.98       50.09      7.78 o 
   1   7   0      375.34      332.83     12.28 o 
   2   7   0     1262.32     1298.78     19.36 o 
   3   7   0      126.14      138.60      8.49 o 
   4   7   0        0.72       -6.23      6.80 o 
   5   7   0       13.38        4.51      7.99 o 
   6   7   0       34.31       22.84     11.03 o 
   7   7   0        0.45      -10.76     12.20 o 
   8   7   0        0.38       -0.65     16.45 o 
   9   7   0       22.98       -1.38     13.71 o 
  10   7   0       54.89       26.50     16.05 o 
  11   7   0      164.79      180.33     22.76 o 
   0   8   0      370.42      364.05     14.18 o 
   1   8   0     1357.75     1265.33     36.43 o 
   2   8   0        9.48        9.36      6.97 o 
   3   8   0       46.47       47.37      8.00 o 
   4   8   0      589.17      572.97     16.20 o 
   5   8   0       72.46       62.73     11.90 o 
   6   8   0       72.81       67.51     12.46 o 
   7   8   0        2.07       -7.56     18.57 o 
   8   8   0      933.91      880.97     33.34 o 
   9   8   0      422.94      431.96     46.49 o 
  10   8   0        0.78        6.43     18.68 o 
   0   9   0       32.50       10.99     32.17 o 
   1   9   0       33.64       25.43     11.34 o 
   2   9   0     5233.46     5267.31     92.24 o 
   3   9   0      351.75      331.93     16.66 o 
   4   9   0       16.04        8.50     11.27 o 
   5   9   0      742.60      647.25     23.86 o 
   6   9   0        2.44       11.14     13.25 o 
   7   9   0       18.05       13.85     14.69 o 
   8   9   0       43.25       25.15     18.64 o 
   9   9   0      130.76      127.29     23.58 o 
  10   9   0        4.06       11.69     33.22 o 
   0  10   0     3070.44     3246.32    138.19 o 
   1  10   0      281.14      268.36     77.27 o 
   2  10   0        3.82       11.04     19.09 o 
   3  10   0      126.86      100.88     17.49 o 
   4  10   0       18.11       17.82     16.98 o 
   5  10   0      408.81      366.83     27.10 o 
   6  10   0        0.05       -2.01     31.60 o 
   7  10   0       64.64       78.58     26.01 o 
   8  10   0      146.45      199.30     39.83 o 
   9  10   0        3.80      -30.78     30.78 o 
   0  11   0        6.23      -30.83     30.83 o 
   1  11   0       88.71       77.38     27.13 o 
   2  11   0      400.24      402.49     39.49 o 
   3  11   0      264.80      260.07     22.25 o 
   4  11   0        2.07      -15.35     15.35 o 
   5  11   0       11.87        0.35     16.42 o 
   6  11   0       47.33       45.13     24.34 o 
   7  11   0       35.47       60.37     31.82 o 
   8  11   0        8.04       34.36     33.12 o 
   0  12   0     1440.71     1466.75     97.31 o 
   1  12   0       40.90       37.25     40.97 o 
   2  12   0        4.70        4.34     19.16 o 
   3  12   0       84.92       55.87     19.19 o 
   4  12   0        0.88        2.01     17.32 o 
   5  12   0       61.31       50.82     24.24 o 
   6  12   0       12.11       38.39     22.23 o 
   0  13   0        0.32       21.78     45.95 o 
   1  13   0       68.18       67.79     44.18 o 
   2  13   0       66.23       37.70     22.38 o 
   3  13   0       64.54       38.16     22.53 o 
   4  13   0        0.87       27.76     25.72 o 
   2   0   1    17860.39    17878.65    118.78 o 
   4   0   1       76.59       73.77      4.10 o 
   6   0   1     7841.14     8882.58     65.92 o 
   8   0   1      158.92      187.55      8.68 o 
  10   0   1      364.72      334.63     15.16 o 
  12   0   1      640.36      619.75     29.30 o 
   2   1   1      147.17      159.38      2.57 o 
   3   1   1      303.76      266.69      3.67 o 
   4   1   1      327.43      362.02      5.70 o 
   5   1   1       91.09       91.23      3.73 o 
   6   1   1      278.48      315.01      5.59 o 
   7   1   1       56.13       54.63      4.63 o 
   8   1   1      458.87      494.23      8.15 o 
   9   1   1      197.80      192.88      7.20 o 
  10   1   1       17.40       15.80      8.10 o 
  11   1   1       23.20       24.48      9.68 o 
  12   1   1       83.22       77.47     11.34 o 
  13   1   1      200.77      176.80     14.71 o 
   1   2   1      474.10      417.72      4.07 o 
   2   2   1      108.02      113.96      2.38 o 
   3   2   1      294.34      269.70      3.65 o 
   4   2   1     1649.98     1701.43     10.96 o 
   5   2   1      196.80      198.15      4.54 o 
   6   2   1      346.67      338.04      5.98 o 
   7   2   1       35.18       26.00      3.96 o 
   8   2   1       29.92       47.04      5.26 o 
   9   2   1       77.22       54.77      6.45 o 
  10   2   1       35.52       31.21      8.27 o 
  11   2   1      247.51      239.54     13.97 o 
  12   2   1      133.25      131.41     14.64 o 
  13   2   1       83.54       79.25     15.02 o 
   1   3   1       25.80       24.02      1.90 o 
   2   3   1      678.63      670.70      5.64 o 
   3   3   1      341.04      315.18      4.10 o 
   4   3   1      110.16      129.57      3.51 o 
   5   3   1      340.51      373.42      5.32 o 
   6   3   1       54.24       54.87      4.02 o 
   7   3   1      387.99      351.46      6.69 o 
   8   3   1      528.49      521.95      8.32 o 
   9   3   1      210.74      212.79      7.90 o 
  10   3   1     1090.11     1084.42     19.32 o 
  11   3   1      273.50      264.42     14.39 o 
  12   3   1      291.82      303.30     17.54 o 
  13   3   1       11.73       26.84     14.11 o 
   1   4   1      833.30      780.34      6.87 o 
   2   4   1     2901.03     3353.81     21.03 o 
   3   4   1      943.51      992.45      8.25 o 
   4   4   1     3056.96     3238.74     20.06 o 
   5   4   1      172.84      192.32      4.76 o 
   6   4   1      490.19      453.23      7.01 o 
   7   4   1      594.67      579.35      8.16 o 
   8   4   1       76.93       69.71      6.72 o 
   9   4   1     2368.53     2326.12     26.22 o 
  10   4   1      289.55      318.75     14.35 o 
  11   4   1      742.55      677.33     21.48 o 
  12   4   1       32.43       31.77     13.58 o 
   1   5   1     1262.59     1267.34     10.52 o 
   2   5   1     1986.77     2457.51     18.41 o 
   3   5   1      779.65      772.53      8.45 o 
   4   5   1        2.95        5.72      2.88 o 
   5   5   1      455.58      483.82      7.23 o 
   6   5   1      100.87      108.24      5.26 o 
   7   5   1       49.71       41.38      5.14 o 
   8   5   1      729.96      755.07     14.33 o 
   9   5   1      143.22      137.97     10.89 o 
  10   5   1       34.27       34.47     11.59 o 
  11   5   1      160.69      139.21     14.33 o 
  12   5   1      523.81      538.71     21.70 o 
   1   6   1        6.77        3.73      3.12 o 
   2   6   1      274.39      300.64      6.07 o 
   3   6   1      493.25      507.96      7.75 o 
   4   6   1        2.05        5.20      4.15 o 
   5   6   1       11.46        6.41      4.48 o 
   6   6   1      362.04      372.53      8.53 o 
   7   6   1      210.59      210.34      8.27 o 
   8   6   1      349.89      346.41     12.59 o 
   9   6   1      743.73      738.05     19.78 o 
  10   6   1       31.72       21.13     11.22 o 
  11   6   1       29.75       22.95     13.29 o 
  12   6   1       10.32      -13.26     13.26 o 
   1   7   1       80.43       64.39      4.81 o 
   2   7   1      229.61      259.73      6.23 o 
   3   7   1      359.66      341.14      6.70 o 
   4   7   1        9.84        0.53      4.34 o 
   5   7   1        2.84        1.00      5.03 o 
   6   7   1       16.12       12.04      7.25 o 
   7   7   1       34.81       41.09      9.02 o 
   8   7   1       78.31       94.83     11.12 o 
   9   7   1      187.67      204.62     13.93 o 
  10   7   1       60.53       52.64     14.29 o 
  11   7   1       15.42       12.64     15.74 o 
   1   8   1      997.78      945.35     12.58 o 
   2   8   1      722.54      743.37     10.93 o 
   3   8   1       69.59       81.25      6.09 o 
   4   8   1      285.69      260.68      9.04 o 
   5   8   1      153.69      121.85      8.95 o 
   6   8   1      530.20      463.47     14.14 o 
   7   8   1      308.14      290.10     14.99 o 
   8   8   1      162.92      166.26     13.68 o 
   9   8   1       63.76       63.86     17.86 o 
  10   8   1      136.48      139.86     15.63 o 
   1   9   1      672.81      648.45     25.22 o 
   2   9   1       33.18       66.78     10.32 o 
   3   9   1     2210.64     2039.45     28.76 o 
   4   9   1      243.70      193.33     11.35 o 
   5   9   1      508.90      425.45     14.88 o 
   6   9   1       23.41       31.25      9.91 o 
   7   9   1        3.87        4.02     11.06 o 
   8   9   1      101.88      119.16     14.18 o 
   9   9   1      170.16      189.31     19.45 o 
  10   9   1      525.81      597.05     33.65 o 
   1  10   1      155.98      159.89     18.22 o 
   2  10   1      237.35      237.58     18.21 o 
   3  10   1       74.94       73.93     11.95 o 
   4  10   1      207.30      222.30     18.78 o 
   5  10   1      158.13      182.49     15.51 o 
   6  10   1      272.44      244.32     20.65 o 
   7  10   1       22.09       10.29     15.84 o 
   8  10   1        7.82        7.67     26.85 o 
   9  10   1        4.40       28.83     38.66 o 
   1  11   1      124.40       81.94     20.07 o 
   2  11   1        3.73       15.56     13.43 o 
   3  11   1      101.66       95.08     13.02 o 
   4  11   1       18.94        2.94     11.26 o 
   5  11   1      153.90      146.56     15.66 o 
   6  11   1       16.64       41.64     14.95 o 
   7  11   1        0.88       -4.07     20.59 o 
   8  11   1       27.66       75.43     26.60 o 
   1  12   1      180.56      255.14     26.34 o 
   2  12   1       36.20       57.14     16.82 o 
   3  12   1        6.79        1.29     12.61 o 
   4  12   1       16.12        7.09     12.81 o 
   5  12   1       36.29       50.69     15.63 o 
   6  12   1       15.71       12.29     16.50 o 
   1  13   1      306.48      315.22     30.30 o 
   2  13   1       14.86       30.05     18.40 o 
   3  13   1       67.81       77.46     16.92 o 
   4  13   1      101.91      147.66     20.78 o 
   2   0   2     2735.78     2696.93     19.17 o 
   4   0   2     3689.03     3882.95     30.25 o 
   6   0   2     4329.05     4640.05     37.43 o 
   8   0   2      737.87      757.12     13.54 o 
  10   0   2      153.94      161.37     13.78 o 
  12   0   2       60.06       57.55     14.66 o 
   2   1   2    15965.37    16371.49     76.12 o 
   3   1   2     1267.94     1159.51      7.85 o 
   4   1   2      275.00      256.40      4.04 o 
   5   1   2      159.27      188.42      4.34 o 
   6   1   2      316.58      329.04      5.75 o 
   7   1   2      270.34      265.25      6.09 o 
   8   1   2      502.84      488.98      8.12 o 
   9   1   2      319.73      306.96      8.32 o 
  10   1   2        2.78       10.33      8.08 o 
  11   1   2       43.68       37.54      9.82 o 
  12   1   2       72.23       66.56     11.10 o 
  13   1   2       40.48       52.29     12.51 o 
   0   2   2     9823.72    10125.79     83.18 o 
   1   2   2      657.55      618.04      5.11 o 
   2   2   2     1108.51     1049.93      6.89 o 
   3   2   2      565.81      528.06      4.97 o 
   4   2   2       11.70        8.44      1.80 o 
   5   2   2      275.09      262.59      4.63 o 
   6   2   2      585.04      610.82      7.56 o 
   7   2   2      121.81      129.20      5.25 o 
   8   2   2       22.27       19.70      4.88 o 
   9   2   2       24.47       36.82      6.27 o 
  10   2   2       39.19       34.43      8.17 o 
  11   2   2       60.79       59.28     11.48 o 
  12   2   2       32.39       12.72     11.45 o 
  13   2   2       38.27       57.65     14.81 o 
   0   3   2     2174.88     2211.31     21.12 o 
   1   3   2      303.71      275.14      3.92 o 
   2   3   2       49.49       53.05      2.31 o 
   3   3   2       62.74       62.98      2.46 o 
   4   3   2      594.51      620.93      6.51 o 
   5   3   2      327.93      323.84      5.06 o 
   6   3   2     1411.49     1421.75     12.20 o 
   7   3   2      111.87      100.61      5.00 o 
   8   3   2      135.73      147.52      5.94 o 
   9   3   2       42.58       42.67      6.62 o 
  10   3   2      228.80      222.87     12.51 o 
  11   3   2      289.57      276.34     14.73 o 
  12   3   2      209.42      210.79     16.15 o 
  13   3   2       78.52       74.17     15.09 o 
   0   4   2      792.38      846.25     10.23 o 
   1   4   2      594.20      591.96      6.43 o 
   2   4   2      307.28      379.29      5.44 o 
   3   4   2     6740.11     7017.72     40.11 o 
   4   4   2      940.10     1073.29      9.19 o 
   5   4   2      261.23      262.07      5.27 o 
   6   4   2       56.86       60.56      4.20 o 
   7   4   2      305.91      295.28      6.64 o 
   8   4   2     1177.22     1224.92     15.26 o 
   9   4   2     1235.34     1191.93     18.69 o 
  10   4   2        1.29       15.13     10.06 o 
  11   4   2     1630.96     1544.48     31.31 o 
  12   4   2       47.95       43.32     15.21 o 
   0   5   2      179.40      179.96      5.63 o 
   1   5   2      643.49      673.47      7.96 o 
   2   5   2       98.19      107.59      4.01 o 
   3   5   2      212.20      219.48      4.82 o 
   4   5   2      551.44      535.81      7.89 o 
   5   5   2      637.49      683.39      8.77 o 
   6   5   2      131.72      128.43      5.31 o 
   7   5   2       23.39       22.95      4.89 o 
   8   5   2     1234.21     1213.50     19.95 o 
   9   5   2      553.22      532.32     14.38 o 
  10   5   2      127.19      136.18     14.13 o 
  11   5   2      378.11      372.11     17.97 o 
  12   5   2      560.60      578.25     32.64 o 
   0   6   2      313.76      361.50      9.91 o 
   1   6   2      251.07      272.49      6.10 o 
   2   6   2      469.35      519.80      8.40 o 
   3   6   2      945.58      962.22     10.60 o 
   4   6   2      147.20      174.27      5.74 o 
   5   6   2      112.23      116.46      5.80 o 
   6   6   2      227.41      207.80      7.56 o 
   7   6   2      130.98      124.98      7.68 o 
   8   6   2      310.81      289.22     11.89 o 
   9   6   2      218.72      190.96     12.31 o 
  10   6   2       12.61       25.71     11.12 o 
  11   6   2       42.12       43.51     15.63 o 
  12   6   2      117.28      128.93     17.42 o 
   0   7   2     1787.52     1831.79     26.64 o 
   1   7   2      102.21       87.57      5.08 o 
   2   7   2      187.15      187.41      6.59 o 
   3   7   2     1121.62     1080.48     12.00 o 
   4   7   2      113.77       92.28      5.46 o 
   5   7   2       32.89       30.20      5.49 o 
   6   7   2      138.82      151.69      8.11 o 
   7   7   2      390.96      401.62     13.86 o 
   8   7   2      147.02      138.83     12.02 o 
   9   7   2       37.36       50.35     15.73 o 
  10   7   2      371.98      373.30     18.15 o 
  11   7   2       33.65       53.13     14.28 o 
   0   8   2      451.30      453.35     15.06 o 
   1   8   2       53.02       52.11      6.21 o 
   2   8   2     1541.97     1524.70     15.98 o 
   3   8   2      505.79      478.01      9.17 o 
   4   8   2      284.27      310.51      9.70 o 
   5   8   2      159.02      146.03      9.29 o 
   6   8   2       49.28       48.66      8.92 o 
   7   8   2      191.13      203.05     13.62 o 
   8   8   2       22.82       18.51     11.27 o 
   9   8   2      131.14      105.42     13.91 o 
  10   8   2       83.46       87.19     18.05 o 
   0   9   2      296.27      335.63     21.50 o 
   1   9   2     1344.24     1264.89     26.37 o 
   2   9   2       97.59       68.00     11.70 o 
   3   9   2     3020.49     2620.80     36.89 o 
   4   9   2       75.30       99.92      9.78 o 
   5   9   2      188.09      151.83     11.19 o 
   6   9   2       74.31       75.50     10.76 o 
   7   9   2        4.25       19.54     11.28 o 
   8   9   2       63.98       85.15     13.59 o 
   9   9   2       66.26       73.38     17.10 o 
  10   9   2      114.64      126.77     38.13 o 
   0  10   2     1742.62     1796.00     69.13 o 
   1  10   2       22.33       16.92     14.85 o 
   2  10   2        1.02       -4.26     11.05 o 
   3  10   2        3.57        1.87      9.32 o 
   4  10   2     1294.55     1270.39     31.45 o 
   5  10   2      302.55      301.55     17.51 o 
   6  10   2       38.08       36.33     12.37 o 
   7  10   2        7.83       10.75     14.05 o 
   8  10   2        5.10       28.05     21.79 o 
   9  10   2       21.85       20.56     22.73 o 
   0  11   2       37.60       13.81     30.03 o 
   1  11   2      238.93      244.02     31.52 o 
   2  11   2        1.03        0.54     12.55 o 
   3  11   2      145.97      141.84     13.73 o 
   4  11   2       11.47       -7.37     10.99 o 
   5  11   2      163.26      187.48     17.36 o 
   6  11   2       11.98       24.59     15.58 o 
   7  11   2       16.15       27.48     21.63 o 
   8  11   2        7.83        2.75     22.38 o 
   0  12   2      438.79      436.31     41.97 o 
   1  12   2       66.21      113.86     33.03 o 
   2  12   2      195.15      196.37     19.58 o 
   3  12   2       26.23       26.13     13.47 o 
   4  12   2       10.60        6.46     14.76 o 
   5  12   2       13.93       -4.50     14.16 o 
   6  12   2       19.34       23.05     15.53 o 
   0  13   2      621.00      665.52     52.51 o 
   1  13   2      274.44      368.63     31.70 o 
   2  13   2       13.85       15.98     14.89 o 
   3  13   2      119.28      144.27     17.71 o 
   4  13   2      123.65      145.54     20.27 o 
   2   0   3     1831.86     2042.40     15.72 o 
   4   0   3      269.86      226.83      5.89 o 
   6   0   3      129.37      124.94      6.02 o 
   8   0   3      464.08      544.23     12.95 o 
  10   0   3      333.69      339.11     16.10 o 
  12   0   3      285.83      300.95     18.09 o 
   1   1   3     6120.03     5428.83     28.06 o 
   2   1   3    29301.66    29982.43    137.12 o 
   3   1   3     2314.38     2139.78     12.55 o 
   4   1   3     4355.95     4614.14     25.29 o 
   5   1   3      344.32      353.20      5.24 o 
   6   1   3       53.67       58.60      3.89 o 
   7   1   3       23.60       11.87      4.22 o 
   8   1   3      498.15      501.00      8.30 o 
   9   1   3      258.99      262.83      8.02 o 
  10   1   3      563.19      594.96     13.65 o 
  11   1   3      123.19      124.01     13.22 o 
  12   1   3      148.74      152.66     12.33 o 
  13   1   3       90.10       91.32     13.30 o 
   1   2   3     3039.63     2756.65     16.65 o 
   2   2   3      132.35       99.33      2.34 o 
   3   2   3     3234.05     3114.01     16.43 o 
   4   2   3      635.73      672.13      6.35 o 
   5   2   3      241.75      238.63      4.43 o 
   6   2   3       73.34      101.39      4.32 o 
   7   2   3      373.06      360.61      6.62 o 
   8   2   3      261.34      263.16      6.75 o 
   9   2   3       17.73       19.57      5.86 o 
  10   2   3     1050.68     1025.55     18.05 o 
  11   2   3      110.90      104.54     11.83 o 
  12   2   3       13.78        6.52     11.53 o 
  13   2   3      171.50      184.29     21.19 o 
   1   3   3      687.61      656.67      5.50 o 
   2   3   3      750.73      720.43      5.99 o 
   3   3   3      259.12      235.51      3.99 o 
   4   3   3     1709.31     1825.29     12.57 o 
   5   3   3      138.21      138.19      4.00 o 
   6   3   3       17.65       16.21      3.55 o 
   7   3   3       13.82        6.52      3.42 o 
   8   3   3      189.72      198.88      6.55 o 
   9   3   3      600.04      605.32     11.69 o 
  10   3   3      393.12      408.89     15.03 o 
  11   3   3      383.99      381.95     16.03 o 
  12   3   3       53.27       52.49     13.33 o 
  13   3   3        6.86        5.37     13.69 o 
   1   4   3     1502.53     1448.28     10.64 o 
   2   4   3      389.81      403.92      5.11 o 
   3   4   3     5821.77     5888.77     34.25 o 
   4   4   3       51.73       56.62      3.53 o 
   5   4   3      578.16      589.19      8.00 o 
   6   4   3       56.49       59.29      4.12 o 
   7   4   3       16.53       17.30      3.79 o 
   8   4   3      153.44      158.97      6.95 o 
   9   4   3     3474.90     3381.62     35.53 o 
  10   4   3     1412.54     1353.12     25.74 o 
  11   4   3      196.44      207.92     15.14 o 
  12   4   3      301.31      270.67     17.57 o 
   1   5   3     3855.95     3928.72     26.64 o 
   2   5   3       18.11       17.52      2.81 o 
   3   5   3      647.33      635.59      7.61 o 
   4   5   3      554.48      626.74      7.81 o 
   5   5   3      324.03      325.31      6.59 o 
   6   5   3      256.13      280.60      6.51 o 
   7   5   3      684.32      673.30     10.14 o 
   8   5   3      925.29      922.81     15.49 o 
   9   5   3      114.50       99.57      9.48 o 
  10   5   3      375.35      399.62     16.38 o 
  11   5   3     2139.52     2016.42     35.01 o 
  12   5   3      164.94      154.17     15.47 o 
   1   6   3       97.38       89.28      4.05 o 
   2   6   3     1679.98     1940.77     15.88 o 
   3   6   3      335.55      345.51      7.15 o 
   4   6   3       28.23       19.35      4.35 o 
   5   6   3       20.45       15.53      4.74 o 
   6   6   3      972.14     1004.83     13.22 o 
   7   6   3      519.01      516.82     12.22 o 
   8   6   3      529.32      530.72     14.17 o 
   9   6   3      187.29      187.73     13.80 o 
  10   6   3      463.39      457.40     17.40 o 
  11   6   3       22.30       -2.89     12.65 o 
  12   6   3       29.37       20.56     14.98 o 
   1   7   3       30.99       35.19      3.98 o 
   2   7   3       57.97       63.19      5.08 o 
   3   7   3      804.18      750.93     10.12 o 
   4   7   3        0.24       -3.60      3.60 o 
   5   7   3       75.47       68.33      5.72 o 
   6   7   3       30.14       26.49      6.81 o 
   7   7   3      177.23      164.35     10.88 o 
   8   7   3     1024.12      986.74     22.29 o 
   9   7   3       66.90       69.13     12.00 o 
  10   7   3       11.49        0.66     11.86 o 
  11   7   3      116.47      127.78     15.37 o 
   1   8   3     1895.05     1782.74     20.04 o 
   2   8   3      265.16      270.17      7.18 o 
   3   8   3      891.58      865.49     13.91 o 
   4   8   3        5.14       19.19      6.04 o 
   5   8   3      389.06      331.18     11.35 o 
   6   8   3       13.04       -2.98      8.01 o 
   7   8   3       24.67       12.61     10.63 o 
   8   8   3      356.67      318.30     16.02 o 
   9   8   3      443.91      432.32     21.80 o 
  10   8   3       10.94        5.41     13.50 o 
   1   9   3      239.28      251.87     12.53 o 
   2   9   3      777.82      860.04     20.17 o 
   3   9   3     2621.37     2318.29     38.23 o 
   4   9   3      154.51      165.56     11.66 o 
   5   9   3      205.54      165.93     12.81 o 
   6   9   3       79.03       71.54     11.41 o 
   7   9   3       23.36       19.23     16.93 o 
   8   9   3      252.50      264.96     18.86 o 
   9   9   3      161.20      197.00     19.97 o 
  10   9   3      868.60      934.31     36.83 o 
   1  10   3      241.11      194.32     18.74 o 
   2  10   3      228.12      203.65     13.96 o 
   3  10   3       40.04       43.56     10.59 o 
   4  10   3      714.59      681.53     20.25 o 
   5  10   3      652.83      673.65     20.36 o 
   6  10   3      251.35      241.18     16.17 o 
   7  10   3      140.17      158.53     17.58 o 
   8  10   3        5.08        8.05     18.27 o 
   9  10   3       97.96      151.14     43.51 o 
   1  11   3      271.66      272.78     21.71 o 
   2  11   3       12.56        7.61     13.01 o 
   3  11   3      177.60      169.93     14.43 o 
   4  11   3       33.91       32.84     11.86 o 
   5  11   3       24.89       37.70     15.20 o 
   6  11   3        1.94        3.61     13.04 o 
   7  11   3       18.78       13.74     41.65 o 
   8  11   3       25.02       -0.76     21.11 o 
   1  12   3       68.39       78.52     33.43 o 
   2  12   3      123.37      148.55     17.32 o 
   3  12   3       27.88       23.20     13.09 o 
   4  12   3       33.35       61.19     14.56 o 
   5  12   3       80.34       77.16     16.44 o 
   6  12   3       37.34       50.98     16.93 o 
   1  13   3       11.63       30.32     17.45 o 
   2  13   3       24.12       38.72     15.64 o 
   3  13   3       39.28       60.18     16.17 o 
   4  13   3        4.85       24.77     17.03 o 
   2   0   4    13680.95    14102.82     89.82 o 
   4   0   4       40.08       39.74      3.78 o 
   6   0   4      503.13      559.66     10.41 o 
   8   0   4      743.27      878.67     14.48 o 
  10   0   4      273.58      260.58     15.20 o 
  12   0   4       43.30       44.15     16.96 o 
   0   1   4     6006.24     5982.97     51.89 o 
   1   1   4     6977.56     6247.93     35.20 o 
   2   1   4      375.00      391.48      4.32 o 
   3   1   4     2224.45     2066.74     11.66 o 
   4   1   4      722.75      727.77      6.56 o 
   5   1   4      409.91      437.72      5.78 o 
   6   1   4       19.53       20.05      3.64 o 
   7   1   4      200.91      215.24      5.78 o 
   8   1   4      356.99      371.16      7.33 o 
   9   1   4      140.98      151.99      7.03 o 
  10   1   4      168.47      175.51     11.99 o 
  11   1   4        8.73        6.25      9.21 o 
  12   1   4       61.92       74.77     11.20 o 
  13   1   4       57.00       71.79     12.75 o 
   0   2   4    10264.90    10521.53     89.16 o 
   1   2   4     2190.51     1952.07     12.86 o 
   2   2   4       50.02       81.80      2.13 o 
   3   2   4     1074.75     1050.88      7.66 o 
   4   2   4      272.95      291.67      4.23 o 
   5   2   4      102.29      106.88      3.59 o 
   6   2   4        0.27        0.04      2.78 o 
   7   2   4      224.02      203.54      5.65 o 
   8   2   4      191.67      201.31      6.25 o 
   9   2   4      272.51      270.48      9.07 o 
  10   2   4      129.89      133.97      9.43 o 
  11   2   4      112.09      107.12     12.01 o 
  12   2   4       22.78        6.69     11.20 o 
  13   2   4       59.56       60.22     13.78 o 
   0   3   4      420.64      465.62      6.88 o 
   1   3   4      415.11      380.79      4.52 o 
   2   3   4     4111.94     4301.50     23.61 o 
   3   3   4       15.10       10.17      2.45 o 
   4   3   4      413.21      412.26      6.25 o 
   5   3   4       16.32       16.73      2.83 o 
   6   3   4      156.55      169.98      4.71 o 
   7   3   4      240.95      245.75      5.88 o 
   8   3   4      302.45      319.05      7.98 o 
   9   3   4      680.98      661.66     12.70 o 
  10   3   4       67.67       68.90     10.03 o 
  11   3   4      562.57      548.26     18.20 o 
  12   3   4      205.46      190.80     16.19 o 
  13   3   4      315.38      307.52     22.51 o 
   0   4   4      106.31      146.09      4.88 o 
   1   4   4     3153.20     3129.25     21.20 o 
   2   4   4      191.44      217.03      3.86 o 
   3   4   4     2786.02     2818.20     18.08 o 
   4   4   4     1067.36     1255.50     10.60 o 
   5   4   4      143.09      140.94      4.83 o 
   6   4   4       52.00       56.68      4.63 o 
   7   4   4      516.64      487.77      7.96 o 
   8   4   4       70.29       61.54      6.53 o 
   9   4   4      799.04      768.52     16.86 o 
  10   4   4       81.03       86.02     12.51 o 
  11   4   4      714.45      672.34     21.53 o 
  12   4   4      355.06      345.24     18.13 o 
   0   5   4     1231.36     1473.50     19.06 o 
   1   5   4     3032.63     3167.55     22.76 o 
   2   5   4        2.08        5.67      2.70 o 
   3   5   4       70.42       65.67      3.56 o 
   4   5   4       76.41       70.80      4.07 o 
   5   5   4     1683.84     1641.78     14.10 o 
   6   5   4     1206.48     1240.70     12.63 o 
   7   5   4     3620.46     3446.86     26.73 o 
   8   5   4       80.59       77.38      7.78 o 
   9   5   4      246.41      243.76     12.63 o 
  10   5   4       46.85       49.36     11.16 o 
  11   5   4      112.47      128.76     13.47 o 
  12   5   4       60.46       61.43     13.89 o 
   0   6   4     1064.45     1303.97     19.01 o 
   1   6   4        0.28        6.74      3.55 o 
   2   6   4      112.23      124.55      4.29 o 
   3   6   4       14.75       19.30      2.95 o 
   4   6   4       74.99       76.64      4.82 o 
   5   6   4      228.77      217.88      6.26 o 
   6   6   4      312.10      307.63      7.84 o 
   7   6   4      445.72      429.19     11.85 o 
   8   6   4      645.96      620.46     14.99 o 
   9   6   4       60.91       59.16     11.74 o 
  10   6   4      166.70      177.11     14.60 o 
  11   6   4      107.50      101.96     14.58 o 
  12   6   4       26.57       14.75     14.84 o 
   0   7   4     3195.44     3141.70     39.84 o 
   1   7   4      252.82      268.04      6.75 o 
   2   7   4      257.26      257.48      6.30 o 
   3   7   4        0.41       -4.21      4.21 o 
   4   7   4      267.91      283.97      7.15 o 
   5   7   4        2.01       -3.61      4.78 o 
   6   7   4        9.17        7.98      6.47 o 
   7   7   4      115.97      110.83      9.32 o 
   8   7   4       51.04       41.98     10.34 o 
   9   7   4        6.79        3.73     10.82 o 
  10   7   4       71.32       88.39     13.61 o 
  11   7   4      147.73      146.04     15.71 o 
   0   8   4     2040.64     2060.62     30.65 o 
   1   8   4     4167.41     3768.04     33.03 o 
   2   8   4      259.90      268.90      7.46 o 
   3   8   4      152.24      161.47      6.21 o 
   4   8   4      457.62      436.70     11.01 o 
   5   8   4      538.69      475.52     12.32 o 
   6   8   4      351.51      308.54     12.69 o 
   7   8   4      415.36      367.42     14.65 o 
   8   8   4      141.75      136.68     12.65 o 
   9   8   4       16.59       39.16     12.60 o 
  10   8   4       24.75       14.86     13.42 o 
   0   9   4      720.14      684.20     22.84 o 
   1   9   4      202.36      192.26     11.32 o 
   2   9   4      543.61      565.88     14.86 o 
   3   9   4      872.82      804.50     21.92 o 
   4   9   4      832.53      815.38     19.62 o 
   5   9   4      455.61      439.57     16.51 o 
   6   9   4      114.98      131.23     12.54 o 
   7   9   4       58.08       63.08     13.73 o 
   8   9   4      157.80      166.30     16.79 o 
   9   9   4        1.84       29.57     15.99 o 
  10   9   4       54.17       22.15     18.24 o 
   0  10   4      685.54      662.70     42.38 o 
   1  10   4      451.01      430.97     22.41 o 
   2  10   4      357.64      318.86     15.81 o 
   3  10   4       59.22       58.63     10.95 o 
   4  10   4      155.23      161.45     12.86 o 
   5  10   4      493.37      489.29     19.06 o 
   6  10   4       81.03       87.65     13.17 o 
   7  10   4       30.59       18.38     14.09 o 
   8  10   4      100.08      108.11     20.19 o 
   9  10   4       36.47       58.69     20.29 o 
   0  11   4        5.15      -22.90     22.90 o 
   1  11   4       88.84       89.92     18.19 o 
   2  11   4       70.04       75.41     19.37 o 
   3  11   4       31.62       51.88     15.19 o 
   4  11   4        3.19        0.60     11.78 o 
   5  11   4       24.28       30.89     12.73 o 
   6  11   4       19.19       36.61     13.61 o 
   7  11   4       71.06       65.24     20.03 o 
   0  12   4       13.12        6.65     27.58 o 
   1  12   4      180.03      172.79     24.69 o 
   2  12   4       37.55       18.24     14.55 o 
   3  12   4        0.92       15.27     12.77 o 
   4  12   4        6.62        4.70     13.20 o 
   5  12   4       35.32       27.36     14.65 o 
   6  12   4       41.99       40.37     19.07 o 
   0  13   4      102.10      127.58     35.77 o 
   1  13   4      330.96      370.17     26.85 o 
   2  13   4      191.53      243.08     26.86 o 
   3  13   4        9.52       12.94     14.64 o 
   4  13   4        2.74      -15.32     15.32 o 
   2   0   5       91.72       74.53      3.38 o 
   4   0   5      689.54      724.86      9.02 o 
   6   0   5     2824.03     3177.41     28.71 o 
   8   0   5     1750.94     1735.13     20.30 o 
  10   0   5      273.80      273.01     14.43 o 
  12   0   5      361.12      394.54     21.98 o 
   1   1   5    10708.53     9819.95     59.11 o 
   2   1   5    39923.00    41345.89    198.55 o 
   3   1   5      393.74      398.93      4.22 o 
   4   1   5      553.41      577.71      5.93 o 
   5   1   5     1146.25     1232.59      9.64 o 
   6   1   5       76.10       92.33      4.22 o 
   7   1   5      368.33      372.25      6.58 o 
   8   1   5      866.84      900.65     10.75 o 
   9   1   5      149.14      146.03      7.10 o 
  10   1   5       77.27       87.11      8.95 o 
  11   1   5       66.60       39.65     10.41 o 
  12   1   5        9.77       -2.31      9.78 o 
  13   1   5        8.53       10.32     11.95 o 
   1   2   5     1405.34     1320.00     10.68 o 
   2   2   5        4.08        3.19      1.63 o 
   3   2   5      287.64      258.90      3.94 o 
   4   2   5      292.17      289.73      4.54 o 
   5   2   5      230.19      229.05      4.33 o 
   6   2   5      415.72      475.56      6.69 o 
   7   2   5       69.77       56.76      4.82 o 
   8   2   5      171.34      186.55      6.36 o 
   9   2   5      503.74      465.81     10.18 o 
  10   2   5       61.80       57.74      9.91 o 
  11   2   5      201.76      190.61     13.39 o 
  12   2   5        2.42       -9.51     11.21 o 
  13   2   5        5.16       -5.89     12.55 o 
   1   3   5      815.01      728.48      7.05 o 
   2   3   5      178.76      193.83      3.74 o 
   3   3   5      888.95      912.22      7.34 o 
   4   3   5      351.06      365.71      5.38 o 
   5   3   5       66.67       58.39      3.59 o 
   6   3   5       24.50       21.69      3.55 o 
   7   3   5      826.29      811.85      9.17 o 
   8   3   5      765.62      788.11     10.90 o 
   9   3   5       20.74       18.21      7.19 o 
  10   3   5      199.31      198.29     11.89 o 
  11   3   5      197.83      211.67     14.10 o 
  12   3   5      301.41      328.13     17.09 o 
  13   3   5      194.32      193.10     20.41 o 
   1   4   5      923.37      961.97      9.30 o 
   2   4   5     2178.26     2436.91     15.69 o 
   3   4   5      166.12      168.85      3.72 o 
   4   4   5      508.57      563.33      6.88 o 
   5   4   5       26.61       29.51      4.06 o 
   6   4   5      912.12      953.16      9.87 o 
   7   4   5      535.87      488.18      7.90 o 
   8   4   5       97.61      106.92      6.93 o 
   9   4   5      739.48      697.01     18.26 o 
  10   4   5       87.28       88.35     10.27 o 
  11   4   5      286.29      279.86     14.71 o 
  12   4   5       46.36       65.59     14.82 o 
   1   5   5      880.93      910.15      9.17 o 
   2   5   5      132.59      124.50      3.33 o 
   3   5   5      266.12      259.30      4.96 o 
   4   5   5      386.65      428.92      6.43 o 
   5   5   5     1028.14      979.47     10.50 o 
   6   5   5       70.47       64.91      5.49 o 
   7   5   5     6245.89     5957.25     40.84 o 
   8   5   5       14.22       14.51      7.29 o 
   9   5   5      340.19      311.57     12.33 o 
  10   5   5       89.67       96.28     11.24 o 
  11   5   5       25.06       12.09     12.40 o 
  12   5   5      110.03      136.42     16.17 o 
   1   6   5      176.55      183.60      5.12 o 
   2   6   5        4.09       -1.01      3.33 o 
   3   6   5      112.13      122.69      4.37 o 
   4   6   5      513.88      530.78      8.23 o 
   5   6   5      112.52      114.39      5.32 o 
   6   6   5       96.22       87.83      5.87 o 
   7   6   5      282.59      270.37     10.87 o 
   8   6   5       48.82       47.80      8.79 o 
   9   6   5      191.94      167.36     13.45 o 
  10   6   5       10.73        8.72     11.58 o 
  11   6   5       46.71       29.69     13.41 o 
   1   7   5      262.49      274.15      6.78 o 
   2   7   5       32.06       28.44      4.52 o 
   3   7   5       23.22       30.09      4.32 o 
   4   7   5       21.12       16.93      3.83 o 
   5   7   5       53.97       50.75      5.24 o 
   6   7   5       12.82        4.93      6.48 o 
   7   7   5      204.15      214.13     10.68 o 
   8   7   5       37.32       34.19     10.20 o 
   9   7   5       86.81      101.06     12.64 o 
  10   7   5       16.00        8.38     12.14 o 
  11   7   5        5.64       13.36     13.84 o 
   1   8   5     2156.08     1928.06     19.62 o 
   2   8   5      654.87      664.30     10.29 o 
   3   8   5      211.35      213.37      6.75 o 
   4   8   5      227.34      243.81      7.64 o 
   5   8   5      402.64      348.55     11.63 o 
   6   8   5      250.42      227.87     12.22 o 
   7   8   5      593.48      503.76     16.79 o 
   8   8   5       17.02       12.44     10.82 o 
   9   8   5       28.64       14.23     13.53 o 
  10   8   5       87.31      102.58     16.60 o 
   1   9   5      594.54      569.82     16.15 o 
   2   9   5      376.93      361.23     12.59 o 
   3   9   5      295.76      295.21     13.34 o 
   4   9   5      141.13      159.41     11.38 o 
   5   9   5      147.63      137.62     11.77 o 
   6   9   5        8.34       -9.62     10.02 o 
   7   9   5       47.02       55.37     13.20 o 
   8   9   5      541.38      545.19     35.22 o 
   9   9   5        9.06       36.52     16.35 o 
  10   9   5      177.33      213.15     27.96 o 
   1  10   5      315.04      284.57     17.37 o 
   2  10   5       24.30        5.54     11.76 o 
   3  10   5       36.19       24.61     11.58 o 
   4  10   5       77.16       69.20     11.82 o 
   5  10   5       89.05       69.65     13.44 o 
   6  10   5       83.68       80.00     11.77 o 
   7  10   5       46.20       42.88     13.96 o 
   8  10   5       19.20       31.02     16.30 o 
   9  10   5       12.52       -4.47     18.58 o 
   1  11   5       57.14       42.22     16.32 o 
   2  11   5       97.02       99.46     14.77 o 
   3  11   5      174.90      171.02     14.42 o 
   4  11   5      148.93      156.58     17.91 o 
   5  11   5      122.04      113.50     18.18 o 
   6  11   5       13.14       12.22     12.53 o 
   7  11   5      360.26      416.23     49.14 o 
   1  12   5      118.93      110.41     17.47 o 
   2  12   5       10.40       -7.77     13.30 o 
   3  12   5       10.61       20.24     14.47 o 
   4  12   5        3.48       18.83     14.51 o 
   5  12   5       39.95       62.79     15.25 o 
   6  12   5       53.96      100.75     22.49 o 
   1  13   5      707.09      841.22     32.16 o 
   2  13   5      195.35      164.91     24.23 o 
   3  13   5       13.08       30.34     18.76 o 
   4  13   5        0.78       14.16     27.66 o 
   0   0   6    18895.81    18118.14    222.70 o 
   2   0   6    29000.83    30168.78    201.40 o 
   4   0   6     4374.45     4540.11     33.78 o 
   6   0   6      246.05      256.47      7.48 o 
   8   0   6     1218.97     1331.07     17.09 o 
  10   0   6       41.78       54.58     10.71 o 
  12   0   6      730.17      760.00     27.16 o 
   0   1   6    21393.31    21760.26    190.66 o 
   1   1   6    11233.44    10362.23     59.63 o 
   2   1   6    45333.01    46965.02    228.91 o 
   3   1   6     2727.71     2642.73     15.09 o 
   4   1   6     2497.38     2750.07     15.93 o 
   5   1   6     1083.04     1150.18      9.40 o 
   6   1   6       12.21        6.15      3.45 o 
   7   1   6      170.28      171.71      5.37 o 
   8   1   6      282.79      293.44      7.06 o 
   9   1   6      375.76      347.06      8.87 o 
  10   1   6       83.21       82.28      8.87 o 
  11   1   6      397.20      372.76     14.98 o 
  12   1   6       42.45       47.89     11.03 o 
  13   1   6       54.27       65.87     12.61 o 
   0   2   6     3769.74     4109.40     36.94 o 
   1   2   6     2519.82     2421.82     17.05 o 
   2   2   6      497.40      507.48      5.49 o 
   3   2   6      345.60      335.42      4.51 o 
   4   2   6      426.28      419.48      5.69 o 
   5   2   6      378.04      356.64      4.99 o 
   6   2   6      221.15      239.61      5.04 o 
   7   2   6     1215.48     1121.76     10.77 o 
   8   2   6        0.18       -2.36      3.64 o 
   9   2   6      153.49      155.45      7.75 o 
  10   2   6       96.43      102.80      9.74 o 
  11   2   6       27.40       27.35     10.32 o 
  12   2   6      178.80      173.67     14.54 o 
  13   2   6       23.72       18.34     12.21 o 
   0   3   6     2206.59     2260.24     27.07 o 
   1   3   6      563.23      537.80      6.57 o 
   2   3   6      296.08      295.17      4.75 o 
   3   3   6     2029.66     1995.82     13.46 o 
   4   3   6       84.00      115.45      3.49 o 
   5   3   6       88.36       81.67      3.89 o 
   6   3   6      622.47      703.17      8.58 o 
   7   3   6      179.76      186.67      5.62 o 
   8   3   6      254.08      261.65      7.48 o 
   9   3   6      408.55      381.87     13.55 o 
  10   3   6      303.51      289.78     13.16 o 
  11   3   6       73.86       66.90     11.33 o 
  12   3   6       75.71       82.32     13.23 o 
   0   4   6      788.68      827.21     13.43 o 
   1   4   6      178.75      182.83      4.26 o 
   2   4   6     4603.84     4959.10     34.16 o 
   3   4   6      770.06      765.25      7.24 o 
   4   4   6      637.12      643.88      7.14 o 
   5   4   6       16.76       24.84      3.89 o 
   6   4   6      242.74      233.58      5.82 o 
   7   4   6      215.86      212.23      6.20 o 
   8   4   6       32.54       25.54      6.14 o 
   9   4   6      160.61      160.50     10.40 o 
  10   4   6       84.40       75.62     10.31 o 
  11   4   6      199.61      186.14     13.38 o 
  12   4   6       95.58      123.59     15.26 o 
   0   5   6     4141.34     4682.54     45.41 o 
   1   5   6      651.96      657.06      8.80 o 
   2   5   6       39.68       30.79      3.02 o 
   3   5   6      897.69      911.58      9.02 o 
   4   5   6      344.65      316.72      5.55 o 
   5   5   6      421.32      384.74      8.24 o 
   6   5   6     1120.35     1115.62     11.94 o 
   7   5   6     1729.17     1623.95     16.09 o 
   8   5   6      258.84      255.24     10.60 o 
   9   5   6       14.42        5.44     10.78 o 
  10   5   6        2.91       -9.77      9.77 o 
  11   5   6      276.87      273.92     16.95 o 
  12   5   6      187.81      179.59     16.91 o 
   0   6   6      384.60      465.69      9.96 o 
   1   6   6      255.66      293.05      5.65 o 
   2   6   6     1085.47     1098.20     11.37 o 
   3   6   6        7.13       11.05      3.44 o 
   4   6   6      609.06      628.94      9.19 o 
   5   6   6      147.77      137.05      5.34 o 
   6   6   6      239.68      258.23      7.44 o 
   7   6   6      226.27      216.50      9.59 o 
   8   6   6      139.93      161.82     10.33 o 
   9   6   6       36.64       26.02     10.07 o 
  10   6   6       47.25       59.92     12.56 o 
  11   6   6        5.30       -4.34     12.56 o 
   0   7   6      293.36      280.12      9.81 o 
   1   7   6     1096.21     1011.18     11.82 o 
   2   7   6       20.66       20.19      4.18 o 
   3   7   6      121.88      120.36      4.85 o 
   4   7   6      122.16      127.46      5.05 o 
   5   7   6      514.40      465.59      8.80 o 
   6   7   6     1378.74     1317.54     17.48 o 
   7   7   6      230.73      212.62     10.70 o 
   8   7   6       56.87       47.23     10.73 o 
   9   7   6       23.04       17.23     13.58 o 
  10   7   6       57.54       46.84     13.24 o 
  11   7   6       22.81       24.52     17.46 o 
   0   8   6    10158.18    10081.21    102.09 o 
   1   8   6      852.95      784.03     11.67 o 
   2   8   6       85.80       88.92      5.23 o 
   3   8   6       83.78       95.95      5.63 o 
   4   8   6      601.63      582.77     15.94 o 
   5   8   6       61.27       63.57      7.24 o 
   6   8   6       19.47       23.34      8.00 o 
   7   8   6      886.67      769.26     19.95 o 
   8   8   6        4.75        8.83     12.03 o 
   9   8   6        4.06        9.48     12.91 o 
  10   8   6       40.17       38.68     15.08 o 
   0   9   6      110.61      122.92     12.47 o 
   1   9   6      819.56      798.15     20.28 o 
   2   9   6      352.50      364.37     10.70 o 
   3   9   6       95.05       81.02     10.02 o 
   4   9   6      354.71      431.83     14.26 o 
   5   9   6       46.92       57.91     10.19 o 
   6   9   6       79.44       63.82     11.76 o 
   7   9   6        2.09        5.54     11.94 o 
   8   9   6      102.19       94.31     15.33 o 
   9   9   6       88.31       61.60     28.74 o 
   0  10   6      288.29      279.97     20.59 o 
   1  10   6       52.64       51.63     12.24 o 
   2  10   6      284.41      258.79     16.95 o 
   3  10   6       16.28       21.31     11.78 o 
   4  10   6       51.13       62.30     10.66 o 
   5  10   6      166.04      169.04     12.92 o 
   6  10   6      337.27      374.13     16.01 o 
   7  10   6      164.36      150.32     14.73 o 
   8  10   6       14.71      -13.62     15.99 o 
   9  10   6       12.81      -15.70     16.32 o 
   0  11   6       26.84       21.53     38.61 o 
   1  11   6       64.85       52.89     13.29 o 
   2  11   6       13.80       14.49     12.40 o 
   3  11   6      282.38      269.26     15.57 o 
   4  11   6        0.46       11.49     11.77 o 
   5  11   6      197.20      175.23     14.62 o 
   6  11   6       15.48       12.62     15.83 o 
   7  11   6      125.30      153.27     35.48 o 
   0  12   6        2.67      -15.66     27.74 o 
   1  12   6      118.13      118.92     15.84 o 
   2  12   6       22.92        7.52     13.51 o 
   3  12   6       52.55       69.12     13.77 o 
   4  12   6      641.36      798.59     30.79 o 
   5  12   6      119.73      109.50     22.97 o 
   6  12   6       24.55       20.92     24.23 o 
   0  13   6        8.58       14.34     31.50 o 
   1  13   6      252.20      296.74     22.03 o 
   2  13   6       42.53       55.71     20.31 o 
   3  13   6       78.58       98.68     21.00 o 
   2   0   7    21740.79    22794.65    144.99 o 
   4   0   7      124.14      114.72      4.45 o 
   6   0   7      189.82      191.10      6.89 o 
   8   0   7      279.83      267.70      9.59 o 
  10   0   7       11.53        2.48      9.71 o 
  12   0   7      473.91      495.31     24.04 o 
   1   1   7     5713.18     5386.83     32.62 o 
   2   1   7     2383.98     2467.86     14.42 o 
   3   1   7     3320.08     3283.82     18.29 o 
   4   1   7     7296.74     8246.41     42.55 o 
   5   1   7      433.81      464.79      5.78 o 
   6   1   7      690.88      762.17      8.26 o 
   7   1   7       98.74       96.82      5.02 o 
   8   1   7      102.55      117.21      5.70 o 
   9   1   7      381.04      332.41      8.95 o 
  10   1   7      821.40      769.76     16.47 o 
  11   1   7      167.46      130.83     11.72 o 
  12   1   7       85.23      111.42     12.05 o 
  13   1   7       40.47       46.00     12.35 o 
   1   2   7     2482.35     2414.44     16.85 o 
   2   2   7       13.36       12.14      2.30 o 
   3   2   7      841.18      824.37      6.97 o 
   4   2   7     1297.36     1430.53     10.47 o 
   5   2   7      364.23      349.67      5.57 o 
   6   2   7       63.40       62.52      3.80 o 
   7   2   7      527.32      496.81      7.28 o 
   8   2   7      840.43      852.96     10.59 o 
   9   2   7      316.88      317.68      9.70 o 
  10   2   7      629.61      605.51     16.47 o 
  11   2   7      295.88      298.45     14.48 o 
  12   2   7       91.63       90.06     13.08 o 
  13   2   7       31.79       29.69     13.62 o 
   1   3   7      380.70      381.00      5.90 o 
   2   3   7     2147.99     2341.85     16.24 o 
   3   3   7      975.31      950.04      8.55 o 
   4   3   7      245.06      278.86      5.14 o 
   5   3   7      145.01      162.92      4.47 o 
   6   3   7      527.12      513.61      7.36 o 
   7   3   7       48.07       40.66      4.93 o 
   8   3   7       10.35        6.67      5.19 o 
   9   3   7      429.07      423.44     11.85 o 
  10   3   7      255.36      250.49     12.10 o 
  11   3   7      147.74      147.17     12.60 o 
  12   3   7      249.12      264.66     16.23 o 
   1   4   7       31.95       27.28      3.23 o 
   2   4   7     1428.64     1388.86     12.48 o 
   3   4   7      366.48      391.94      5.33 o 
   4   4   7       44.13       39.99      3.31 o 
   5   4   7       82.29       71.83      4.20 o 
   6   4   7       47.10       39.09      4.53 o 
   7   4   7       40.11       31.45      4.90 o 
   8   4   7     1377.72     1364.76     18.32 o 
   9   4   7      915.94      955.80     19.61 o 
  10   4   7     2271.94     2254.47     35.12 o 
  11   4   7      319.32      301.15     15.90 o 
  12   4   7      320.46      336.06     19.99 o 
   1   5   7      548.00      580.89      7.98 o 
   2   5   7       67.60       68.19      4.82 o 
   3   5   7      496.34      489.01      6.87 o 
   4   5   7        5.41        0.96      2.88 o 
   5   5   7      542.58      543.72      7.76 o 
   6   5   7     1130.86     1170.88     15.34 o 
   7   5   7        9.94       10.44      5.16 o 
   8   5   7       98.90       91.78      8.44 o 
   9   5   7        9.03       -7.67      8.98 o 
  10   5   7      158.82      161.82     12.80 o 
  11   5   7      303.45      293.73     17.28 o 
  12   5   7        0.22      -10.53     14.20 o 
   1   6   7       35.22       43.35      3.73 o 
   2   6   7      368.21      364.85      6.81 o 
   3   6   7       12.47       -0.17      3.71 o 
   4   6   7       79.58       91.35      4.64 o 
   5   6   7      844.20      835.60      9.78 o 
   6   6   7       83.49       89.86      5.67 o 
   7   6   7       40.03       39.55      7.62 o 
   8   6   7        6.19       15.36      8.92 o 
   9   6   7       72.90       77.51     10.87 o 
  10   6   7        1.08       -4.08     11.32 o 
  11   6   7      278.11      317.06     18.10 o 
   1   7   7      566.28      518.43      8.77 o 
   2   7   7        4.10       -0.08      3.56 o 
   3   7   7      486.59      456.55      8.10 o 
   4   7   7       40.48       40.83      4.87 o 
   5   7   7      581.08      524.48     10.47 o 
   6   7   7      221.14      229.43      8.39 o 
   7   7   7      374.40      375.82     12.75 o 
   8   7   7        3.56       -5.56      9.43 o 
   9   7   7       59.73       44.99     12.26 o 
  10   7   7       22.44       39.46     13.18 o 
  11   7   7       75.35       88.09     16.75 o 
   1   8   7     1651.31     1543.57     18.56 o 
   2   8   7       48.36       50.67      5.50 o 
   3   8   7       96.75      107.65      6.34 o 
   4   8   7       60.67       41.45      7.42 o 
   5   8   7      281.40      295.33     10.60 o 
   6   8   7       80.62       51.12      9.23 o 
   7   8   7       34.80       26.50     10.63 o 
   8   8   7       20.11       24.26     12.26 o 
   9   8   7       58.77       41.50     13.91 o 
  10   8   7        2.65       22.54     14.37 o 
   1   9   7      788.31      742.27     17.72 o 
   2   9   7      165.27      214.50     14.58 o 
   3   9   7      233.67      219.04     11.95 o 
   4   9   7      969.45      920.89     24.98 o 
   5   9   7      496.35      460.63     15.53 o 
   6   9   7      200.50      158.84     12.56 o 
   7   9   7       41.87       40.25     16.59 o 
   8   9   7      189.49      188.44     21.31 o 
   9   9   7       56.67       80.32     16.45 o 
   1  10   7      214.92      210.60     12.53 o 
   2  10   7      103.13       82.26     12.97 o 
   3  10   7       55.52       40.10     13.33 o 
   4  10   7      111.45       91.45     10.87 o 
   5  10   7      650.70      596.93     18.12 o 
   6  10   7       81.37       93.70     11.33 o 
   7  10   7        7.87       11.24     11.92 o 
   8  10   7      204.74      260.07     25.55 o 
   1  11   7      113.55      120.91     19.26 o 
   2  11   7       13.41        7.12     11.50 o 
   3  11   7      186.66      215.23     18.13 o 
   4  11   7      121.28      120.06     16.27 o 
   5  11   7       83.34       80.56     15.97 o 
   6  11   7      117.32       80.87     18.10 o 
   7  11   7       55.93       31.07     22.31 o 
   1  12   7      339.24      383.75     19.93 o 
   2  12   7      269.44      435.65     20.22 o 
   3  12   7      193.97      231.38     20.44 o 
   4  12   7      165.58      219.36     20.71 o 
   5  12   7        9.13        1.21     19.10 o 
   6  12   7       12.72       32.74     23.93 o 
   1  13   7       33.95        2.24     21.41 o 
   2  13   7       53.37       65.19     20.79 o 
   3  13   7       18.53       30.01     23.55 o 
   0   0   8     5230.94     5019.01     64.74 o 
   2   0   8     2037.15     1899.99     16.05 o 
   4   0   8    10458.55    11425.35     81.78 o 
   6   0   8      380.42      375.90      8.09 o 
   8   0   8      126.40       94.95      8.77 o 
  10   0   8       51.73       45.10     10.66 o 
  12   0   8       49.08       53.24     16.23 o 
   0   1   8      162.66      161.02      5.07 o 
   1   1   8      872.20      826.53      7.15 o 
   2   1   8      110.89      112.39      2.60 o 
   3   1   8     1782.76     1824.35     11.44 o 
   4   1   8      295.14      278.42      4.26 o 
   5   1   8        9.57       13.67      2.82 o 
   6   1   8       85.79       81.68      4.05 o 
   7   1   8       83.43       81.33      4.88 o 
   8   1   8       27.49       25.00      4.25 o 
   9   1   8      144.49      134.93      7.05 o 
  10   1   8       71.97       68.70      8.93 o 
  11   1   8      263.29      253.70     12.83 o 
  12   1   8       68.74       67.46     11.42 o 
  13   1   8      166.35      196.08     14.81 o 
   0   2   8      970.23      958.28     11.63 o 
   1   2   8      627.02      579.88      6.24 o 
   2   2   8       64.56       68.91      2.82 o 
   3   2   8     1851.05     1854.90     13.21 o 
   4   2   8     7527.57     8157.20     44.48 o 
   5   2   8     2096.03     2073.25     14.41 o 
   6   2   8       12.91        5.60      3.93 o 
   7   2   8      134.51      130.65      4.85 o 
   8   2   8      291.23      293.24      7.11 o 
   9   2   8       26.94       23.28      6.86 o 
  10   2   8      132.44      112.26      9.98 o 
  11   2   8       63.07       56.86     10.75 o 
  12   2   8       16.26       14.51     11.85 o 
  13   2   8      138.43      143.24     15.93 o 
   0   3   8      185.73      246.27      6.19 o 
   1   3   8     2434.47     2311.53     18.37 o 
   2   3   8      417.64      459.43      6.97 o 
   3   3   8      487.76      483.53      6.58 o 
   4   3   8      402.44      460.31      5.93 o 
   5   3   8      813.57      814.69      8.32 o 
   6   3   8      767.76      807.28      9.10 o 
   7   3   8      106.38      115.15      5.62 o 
   8   3   8     2180.06     2182.18     20.35 o 
   9   3   8       12.90       17.49      7.73 o 
  10   3   8       92.27      106.12     10.14 o 
  11   3   8      307.63      281.28     14.46 o 
  12   3   8      316.68      341.81     17.95 o 
   0   4   8      310.31      325.16     10.97 o 
   1   4   8      976.05      946.12      9.59 o 
   2   4   8      221.41      267.76      5.79 o 
   3   4   8       88.93       98.24      4.06 o 
   4   4   8      197.08      222.43      5.18 o 
   5   4   8      480.85      481.67      8.39 o 
   6   4   8      322.00      350.13      6.45 o 
   7   4   8       16.48       11.15      4.75 o 
   8   4   8        3.82        4.10      6.67 o 
   9   4   8      926.81      878.05     17.35 o 
  10   4   8      213.10      212.88     13.26 o 
  11   4   8      215.03      217.48     14.67 o 
  12   4   8       51.43       72.33     15.16 o 
   0   5   8     3246.09     3783.95     39.40 o 
   1   5   8        9.78       12.41      3.53 o 
   2   5   8       80.60       88.23      4.66 o 
   3   5   8       38.37       35.80      3.59 o 
   4   5   8       26.05       26.37      3.46 o 
   5   5   8      583.75      554.55      7.90 o 
   6   5   8      267.88      245.40      6.47 o 
   7   5   8       48.64       41.81      5.91 o 
   8   5   8       17.45        8.44      8.31 o 
   9   5   8        1.91       -8.83      8.83 o 
  10   5   8       14.07        5.71     10.26 o 
  11   5   8      129.75      142.30     14.04 o 
  12   5   8       12.40       25.31     14.76 o 
   0   6   8      356.30      318.85      8.94 o 
   1   6   8      373.55      383.20      6.93 o 
   2   6   8      951.90     1010.38     11.43 o 
   3   6   8      195.80      192.13      5.40 o 
   4   6   8      472.41      444.15      7.09 o 
   5   6   8      908.08      869.10     11.41 o 
   6   6   8     2106.00     2094.76     19.18 o 
   7   6   8        4.90       -3.84      7.27 o 
   8   6   8      277.17      290.98     12.68 o 
   9   6   8      119.68      117.99     11.71 o 
  10   6   8       65.67       79.04     17.06 o 
  11   6   8      104.89      134.80     15.75 o 
   0   7   8     2024.59     2123.75     26.47 o 
   1   7   8       44.29       48.19      4.28 o 
   2   7   8      518.79      518.26      9.72 o 
   3   7   8      263.19      236.01      7.38 o 
   4   7   8       17.43        8.36      5.59 o 
   5   7   8      284.49      262.06      7.16 o 
   6   7   8      813.52      829.28     19.10 o 
   7   7   8      250.72      264.90     11.75 o 
   8   7   8       92.98       98.78     11.09 o 
   9   7   8       36.54       33.73     11.88 o 
  10   7   8       59.49       98.71     15.51 o 
  11   7   8       99.56       95.28     18.36 o 
   0   8   8      668.50      640.49     13.88 o 
   1   8   8     1197.63     1131.00     14.02 o 
   2   8   8      607.04      585.71     11.50 o 
   3   8   8      136.53      137.50      9.12 o 
   4   8   8        1.62       -7.86      8.03 o 
   5   8   8      311.75      310.18     10.48 o 
   6   8   8       37.69       27.30      8.48 o 
   7   8   8       14.26       16.74      9.79 o 
   8   8   8       22.18       29.22     11.84 o 
   9   8   8       98.10       92.18     16.28 o 
  10   8   8      155.61      153.60     19.35 o 
   0   9   8      397.53      391.52     21.49 o 
   1   9   8      216.82      213.03      9.59 o 
   2   9   8      880.89      859.52     19.57 o 
   3   9   8      202.40      200.49     15.22 o 
   4   9   8       73.32       52.23     11.16 o 
   5   9   8      945.10      863.98     21.64 o 
   6   9   8      269.08      240.31     22.98 o 
   7   9   8      233.45      217.02     22.17 o 
   8   9   8      483.39      484.00     29.01 o 
   9   9   8        7.51        8.93     15.47 o 
   0  10   8      597.44      572.18     46.40 o 
   1  10   8      561.83      482.55     17.03 o 
   2  10   8      388.41      401.83     14.41 o 
   3  10   8       48.08       34.73     14.90 o 
   4  10   8       98.70       97.76     14.92 o 
   5  10   8      592.87      598.92     22.72 o 
   6  10   8      790.96      866.82     31.70 o 
   7  10   8       76.07       60.91     17.04 o 
   8  10   8      187.68      268.76     26.22 o 
   0  11   8      343.59      337.11     29.81 o 
   1  11   8      138.92      144.29     12.58 o 
   2  11   8       89.86       92.25     15.85 o 
   3  11   8       68.95       93.48     16.94 o 
   4  11   8       77.64       63.88     15.28 o 
   5  11   8        9.13        8.66     15.00 o 
   6  11   8      174.00      161.80     20.90 o 
   7  11   8      130.81      133.83     25.14 o 
   0  12   8      280.30      323.04     23.80 o 
   1  12   8      391.99      381.99     26.36 o 
   2  12   8       65.96       55.44     19.31 o 
   3  12   8      388.70      421.12     24.74 o 
   4  12   8      701.60      848.43     34.08 o 
   5  12   8       79.15       23.68     29.48 o 
   0  13   8      143.37      143.28     37.97 o 
   1  13   8       21.11       27.44     28.07 o 
   2  13   8       25.49       46.38     21.03 o 
   3  13   8       65.25       99.43     30.11 o 
   2   0   9      139.45      139.94      4.24 o 
   4   0   9     1629.90     1580.47     20.22 o 
   6   0   9       26.66       17.67      4.94 o 
   8   0   9      361.92      326.07     10.22 o 
  10   0   9      311.75      320.62     18.48 o 
  12   0   9      266.49      286.12     21.29 o 
   1   1   9      263.90      249.62      4.04 o 
   2   1   9        5.00        3.91      1.67 o 
   3   1   9      157.82      199.63      3.55 o 
   4   1   9     4139.74     4494.46     25.27 o 
   5   1   9      242.26      252.14      4.28 o 
   6   1   9        0.34       -3.36      3.36 o 
   7   1   9      339.30      314.06      5.82 o 
   8   1   9       40.39       36.25      5.28 o 
   9   1   9      173.96      141.76      7.66 o 
  10   1   9      236.81      224.08     10.95 o 
  11   1   9      154.41      173.84     12.55 o 
  12   1   9       94.47      106.08     12.06 o 
  13   1   9       92.35       99.55     15.18 o 
   1   2   9      543.80      584.90      6.86 o 
   2   2   9      153.26      154.82      3.74 o 
   3   2   9      693.97      663.01      6.65 o 
   4   2   9     2192.29     2406.15     15.43 o 
   5   2   9     2921.18     2897.96     18.30 o 
   6   2   9       13.35       10.37      3.79 o 
   7   2   9     2423.83     2304.28     17.21 o 
   8   2   9       83.46       80.64      6.02 o 
   9   2   9      259.53      239.97      9.20 o 
  10   2   9       14.38       11.34      8.29 o 
  11   2   9       40.65       40.62     10.60 o 
  12   2   9       10.54        3.39     12.27 o 
   1   3   9     3620.19     3548.20     26.10 o 
   2   3   9     1645.70     1788.49     13.57 o 
   3   3   9      839.96      891.17      8.89 o 
   4   3   9     1091.39     1171.24     10.31 o 
   5   3   9      709.26      717.69      8.02 o 
   6   3   9      242.43      267.46      5.86 o 
   7   3   9     1717.03     1654.54     14.45 o 
   8   3   9     1692.47     1617.15     18.60 o 
   9   3   9      257.23      250.85     11.07 o 
  10   3   9      108.38      128.52     11.36 o 
  11   3   9      516.58      551.55     19.01 o 
  12   3   9      620.25      616.98     21.42 o 
   1   4   9      715.28      742.64      8.47 o 
   2   4   9       34.84       39.08      3.19 o 
   3   4   9       80.26       84.01      4.03 o 
   4   4   9       40.16       31.81      3.78 o 
   5   4   9      584.89      550.76      7.42 o 
   6   4   9       17.46       17.07      4.44 o 
   7   4   9       97.77      108.85      5.51 o 
   8   4   9      383.98      390.62     11.45 o 
   9   4   9      171.66      178.15     10.56 o 
  10   4   9      384.38      426.29     16.88 o 
  11   4   9       29.45        9.69     11.31 o 
  12   4   9       98.30       50.19     13.31 o 
   1   5   9     1385.23     1399.19     13.06 o 
   2   5   9       33.05       26.25      3.88 o 
   3   5   9        9.91        8.92      4.15 o 
   4   5   9       14.45        4.85      4.14 o 
   5   5   9      272.53      281.66      6.58 o 
   6   5   9     1638.08     1638.36     14.73 o 
   7   5   9      166.19      182.18      8.14 o 
   8   5   9       21.45        8.37      8.61 o 
   9   5   9       88.72      103.90     10.77 o 
  10   5   9       18.17       12.87     10.51 o 
  11   5   9      101.98       93.99     13.28 o 
  12   5   9       71.45       59.41     15.25 o 
   1   6   9     1323.65     1266.26     12.55 o 
   2   6   9      382.88      394.28      7.96 o 
   3   6   9       33.38       29.24      4.20 o 
   4   6   9      477.54      480.40      8.63 o 
   5   6   9      914.03      923.55     11.62 o 
   6   6   9      381.07      392.13      9.83 o 
   7   6   9       20.50       18.52      6.68 o 
   8   6   9      248.11      243.16     12.00 o 
   9   6   9       58.50       52.83     10.58 o 
  10   6   9       79.29      103.20     12.99 o 
  11   6   9       70.88       81.00     14.84 o 
   1   7   9      601.12      562.64      9.31 o 
   2   7   9       13.87        5.74      5.14 o 
   3   7   9       36.99       35.27      5.56 o 
   4   7   9      162.92      201.86      7.46 o 
   5   7   9       94.26       82.25      7.85 o 
   6   7   9     1170.55     1056.85     19.13 o 
   7   7   9       74.24       70.94      9.79 o 
   8   7   9       28.09       13.50     10.30 o 
   9   7   9       19.70       14.98     12.64 o 
  10   7   9       75.18       78.68     15.03 o 
  11   7   9       66.85      100.73     17.09 o 
   1   8   9      647.63      588.52     10.98 o 
   2   8   9       81.31       70.74      7.04 o 
   3   8   9       17.64        1.33      7.74 o 
   4   8   9       86.74      111.72     10.94 o 
   5   8   9        7.38        3.66      8.39 o 
   6   8   9        2.45       -8.86      8.86 o 
   7   8   9       21.17        9.44     11.03 o 
   8   8   9       85.15       82.15     21.91 o 
   9   8   9       18.32        8.16     14.27 o 
  10   8   9       44.69       50.30     16.32 o 
   1   9   9      144.41      137.45      9.71 o 
   2   9   9      515.80      518.63     26.39 o 
   3   9   9       58.39       59.77     12.93 o 
   4   9   9      137.53      145.25     15.22 o 
   5   9   9      574.05      544.65     23.06 o 
   6   9   9       86.46       64.80     13.72 o 
   7   9   9      283.56      292.64     22.19 o 
   8   9   9      199.36      229.44     22.45 o 
   9   9   9       27.87       27.65     22.51 o 
   1  10   9      284.21      249.74     17.05 o 
   2  10   9       31.63       17.64     12.46 o 
   3  10   9      120.19      110.92     14.58 o 
   4  10   9       36.52       20.89     13.34 o 
   5  10   9      307.76      269.00     19.01 o 
   6  10   9      237.17      218.86     21.48 o 
   7  10   9      462.38      484.05     25.45 o 
   8  10   9      530.57      592.47     32.54 o 
   1  11   9      172.66      178.53     17.59 o 
   2  11   9        5.18       16.23     13.81 o 
   3  11   9       10.16        2.69     21.13 o 
   4  11   9       53.66       42.44     16.33 o 
   5  11   9        5.92       22.10     15.18 o 
   6  11   9      112.02      177.45     25.85 o 
   7  11   9      263.74      287.30     29.68 o 
   1  12   9       87.38      104.40     20.07 o 
   2  12   9       20.07       21.91     18.18 o 
   3  12   9      179.41      200.29     20.51 o 
   4  12   9       74.56      121.45     29.01 o 
   5  12   9       88.40       72.24     29.04 o 
   1  13   9        2.57      -20.68     20.68 o 
   2  13   9      304.38      348.47     54.86 o 
   0   0  10       57.12       64.87      5.22 o 
   2   0  10     9025.17     9528.99     72.93 o 
   4   0  10     6931.62     7572.64     57.43 o 
   6   0  10       26.95       38.73      6.64 o 
   8   0  10        7.32       16.48      7.43 o 
  10   0  10      392.75      339.52     18.58 o 
  12   0  10       71.76       68.22     16.73 o 
   0   1  10      333.78      297.85      6.59 o 
   1   1  10      586.37      558.16      6.13 o 
   2   1  10      934.65      983.62      8.05 o 
   3   1  10      494.95      484.50      5.73 o 
   4   1  10     3108.82     3496.15     21.30 o 
   5   1  10      116.26      116.50      4.06 o 
   6   1  10       56.77       46.33      3.58 o 
   7   1  10      345.39      299.47      6.03 o 
   8   1  10        1.29        2.03      4.80 o 
   9   1  10      922.29      882.40     14.16 o 
  10   1  10       52.32       49.33      9.91 o 
  11   1  10        5.22       -2.13      9.39 o 
  12   1  10       36.73       28.56     11.71 o 
   0   2  10     8641.65     8933.65     81.28 o 
   1   2  10     1516.15     1529.59     13.37 o 
   2   2  10        2.40       -2.63      2.69 o 
   3   2  10     1005.90     1047.42      9.08 o 
   4   2  10       20.89       23.92      3.17 o 
   5   2  10      748.92      693.48      7.77 o 
   6   2  10      136.54      129.53      4.86 o 
   7   2  10      551.34      524.70      7.81 o 
   8   2  10      482.43      456.47      9.62 o 
   9   2  10      122.67      133.10      8.93 o 
  10   2  10       26.62       21.74      9.24 o 
  11   2  10        0.05       -8.63     10.31 o 
  12   2  10       21.40       23.10     12.92 o 
   0   3  10    13222.62    14231.72    142.81 o 
   1   3  10     2846.45     2923.15     23.97 o 
   2   3  10      685.78      743.07      7.76 o 
   3   3  10      335.83      323.67      5.67 o 
   4   3  10       52.89       52.99      3.89 o 
   5   3  10     1438.70     1385.47     11.60 o 
   6   3  10     1331.59     1370.40     11.94 o 
   7   3  10     2762.67     2550.16     18.96 o 
   8   3  10     1545.54     1461.58     17.96 o 
   9   3  10      163.31      174.22     11.89 o 
  10   3  10       58.08       79.54     10.44 o 
  11   3  10        6.01       -4.92     11.08 o 
  12   3  10      145.67      138.12     15.06 o 
   0   4  10      587.65      667.01     12.69 o 
   1   4  10      516.95      483.43      8.08 o 
   2   4  10      308.94      354.29      6.77 o 
   3   4  10       94.49       82.24      4.26 o 
   4   4  10       37.38       27.39      3.55 o 
   5   4  10      987.49      911.41     10.39 o 
   6   4  10      559.20      551.31      7.84 o 
   7   4  10       24.60       14.30      5.01 o 
   8   4  10       48.52       45.48      7.65 o 
   9   4  10        0.39        4.95      8.40 o 
  10   4  10       44.73       55.11     11.02 o 
  11   4  10       66.01       61.99     12.56 o 
  12   4  10      102.51       95.97     14.37 o 
   0   5  10      367.56      352.63     10.54 o 
   1   5  10     1019.28     1011.99     10.60 o 
   2   5  10       20.19       19.64      3.97 o 
   3   5  10       67.63       61.80      4.54 o 
   4   5  10       24.74       32.83      4.15 o 
   5   5  10       42.71       36.81      4.89 o 
   6   5  10      382.89      349.80      7.84 o 
   7   5  10      201.58      216.53      8.46 o 
   8   5  10        0.42        5.68      7.86 o 
   9   5  10      149.69      165.65     12.16 o 
  10   5  10        0.26        0.87     10.28 o 
  11   5  10      328.03      354.15     17.12 o 
   0   6  10       37.31       35.48      6.69 o 
   1   6  10      769.30      780.61      9.79 o 
   2   6  10      466.60      507.27      8.69 o 
   3   6  10      379.09      358.72      7.43 o 
   4   6  10      178.71      191.45      6.68 o 
   5   6  10     2264.16     2169.12     19.84 o 
   6   6  10      678.40      661.68     11.91 o 
   7   6  10      107.85      114.46      9.85 o 
   8   6  10      353.62      339.33     13.55 o 
   9   6  10      108.91      113.67     12.21 o 
  10   6  10      100.01      103.87     12.92 o 
  11   6  10      107.59      147.26     17.29 o 
   0   7  10     3643.85     3614.96     44.87 o 
   1   7  10     1018.62      872.54     11.89 o 
   2   7  10      918.28      881.07     12.82 o 
   3   7  10       70.50       63.55      5.83 o 
   4   7  10      309.73      321.67      9.12 o 
   5   7  10      294.56      231.08     10.62 o 
   6   7  10       67.43       67.06      9.06 o 
   7   7  10      206.67      191.98     14.17 o 
   8   7  10      763.73      807.22     28.93 o 
   9   7  10        0.20      -10.83     10.83 o 
  10   7  10       19.68       32.02     15.75 o 
   0   8  10       75.29       98.40     10.12 o 
   1   8  10     1127.77     1058.01     15.63 o 
   2   8  10      952.39      927.03     17.51 o 
   3   8  10        5.72       -2.99      7.81 o 
   4   8  10      290.40      281.89     14.07 o 
   5   8  10       97.75       89.38     13.11 o 
   6   8  10      301.76      240.98     14.47 o 
   7   8  10      145.33      124.12     15.24 o 
   8   8  10      512.33      457.49     20.21 o 
   9   8  10       97.93       83.46     16.55 o 
  10   8  10       20.53       22.47     14.83 o 
   0   9  10     1336.80     1249.04     32.34 o 
   1   9  10      329.27      299.95     13.62 o 
   2   9  10      103.05       94.18     13.49 o 
   3   9  10       15.15       15.95     12.32 o 
   4   9  10       80.98       79.99     13.00 o 
   5   9  10       51.74       42.67     12.45 o 
   6   9  10      196.04      225.00     19.13 o 
   7   9  10       80.36       66.58     17.51 o 
   8   9  10       54.05       49.16     17.90 o 
   9   9  10      220.94      208.32     25.28 o 
   0  10  10      428.90      399.44     16.37 o 
   1  10  10      198.61      195.29     14.06 o 
   2  10  10        0.24        9.77     12.15 o 
   3  10  10       17.30       19.45     13.09 o 
   4  10  10      156.55      146.15     16.23 o 
   5  10  10      168.91      179.50     17.81 o 
   6  10  10      426.28      404.54     28.03 o 
   7  10  10      223.27      167.84     24.21 o 
   8  10  10      256.42      335.46     28.11 o 
   0  11  10      401.52      470.79     26.07 o 
   1  11  10      175.05      163.39     15.92 o 
   2  11  10      290.82      332.08     26.98 o 
   3  11  10       52.15       32.55     18.24 o 
   4  11  10       23.60       18.85     14.55 o 
   5  11  10       27.50       20.36     17.31 o 
   6  11  10      223.12      367.45     69.22 o 
   7  11  10       82.83       51.88     61.75 o 
   0  12  10      249.51      235.87     37.69 o 
   1  12  10       42.27       37.76     18.41 o 
   2  12  10      152.57      158.56     20.46 o 
   3  12  10       30.79       31.43     16.81 o 
   4  12  10        7.78       37.59     18.73 o 
   5  12  10       56.69       26.63     30.51 o 
   0  13  10      626.06      623.06     73.64 o 
   1  13  10       23.74      -29.25     29.25 o 
   2  13  10       29.90       16.61     27.92 o 
   2   0  11        6.21        3.01      3.91 o 
   4   0  11     2673.82     2623.60     24.31 o 
   6   0  11      107.95      123.06      7.11 o 
   8   0  11      120.19      131.50      9.21 o 
  10   0  11        6.75       -0.83     12.46 o 
  12   0  11       29.14       35.47     17.62 o 
   1   1  11       29.75       28.76      2.58 o 
   2   1  11     2122.99     2236.33     14.86 o 
   3   1  11     2102.66     2070.81     14.12 o 
   4   1  11     1692.69     1827.87     13.14 o 
   5   1  11     1415.49     1333.66     11.32 o 
   6   1  11      160.86      177.63      5.11 o 
   7   1  11      152.12      144.94      5.15 o 
   8   1  11      208.39      219.06      7.40 o 
   9   1  11      340.49      350.33     10.56 o 
  10   1  11      650.35      586.85     17.57 o 
  11   1  11       40.21       64.79     11.23 o 
  12   1  11      245.02      266.38     15.28 o 
   1   2  11      380.97      372.78      6.63 o 
   2   2  11      178.90      180.29      4.41 o 
   3   2  11     2250.40     2315.43     17.61 o 
   4   2  11     3678.74     4031.11     24.88 o 
   5   2  11      475.38      453.17      6.76 o 
   6   2  11      854.07      921.07      9.74 o 
   7   2  11      877.11      871.75     10.35 o 
   8   2  11      323.04      378.30      9.16 o 
   9   2  11      472.32      422.79     11.93 o 
  10   2  11       85.29       79.40     11.10 o 
  11   2  11       18.91        2.63     10.79 o 
  12   2  11      141.26      167.50     14.72 o 
   1   3  11      138.83      148.33      5.29 o 
   2   3  11     1938.59     2099.96     17.55 o 
   3   3  11      681.98      657.71      7.83 o 
   4   3  11      306.85      318.88      6.21 o 
   5   3  11       84.83       97.89      4.35 o 
   6   3  11      809.98      763.27      9.15 o 
   7   3  11     1626.69     1596.05     14.28 o 
   8   3  11       78.01       77.44      7.57 o 
   9   3  11       33.48       31.07      8.43 o 
  10   3  11       16.69       15.06     10.62 o 
  11   3  11       41.30       32.58     12.04 o 
  12   3  11        1.37        2.85     12.48 o 
   1   4  11      134.79      145.68      5.35 o 
   2   4  11       81.39       91.55      4.87 o 
   3   4  11       48.78       38.82      4.11 o 
   4   4  11       17.68       18.28      3.73 o 
   5   4  11      570.96      540.41      8.61 o 
   6   4  11     1249.89     1244.22     12.01 o 
   7   4  11      126.40      128.72      6.25 o 
   8   4  11       51.70       47.15      8.00 o 
   9   4  11      107.26      107.99      9.94 o 
  10   4  11       56.84       58.55     10.83 o 
  11   4  11      104.12      104.71     13.53 o 
  12   4  11       21.87       -0.11     12.59 o 
   1   5  11       85.38       91.75      5.03 o 
   2   5  11      561.24      558.24      8.98 o 
   3   5  11       94.64       95.96      4.68 o 
   4   5  11      168.85      175.46      5.25 o 
   5   5  11      996.00      935.68     12.48 o 
   6   5  11       41.54       41.40      5.60 o 
   7   5  11      421.18      431.15     10.09 o 
   8   5  11       26.47       28.90      8.35 o 
   9   5  11        6.58        8.25      9.47 o 
  10   5  11        3.93      -10.24     10.24 o 
  11   5  11       82.59      100.50     14.39 o 
   1   6  11      245.72      242.26      6.41 o 
   2   6  11      715.31      823.38     10.78 o 
   3   6  11      127.90      119.62      6.17 o 
   4   6  11     3828.51     3687.28     29.86 o 
   5   6  11     1082.14     1023.10     15.51 o 
   6   6  11       16.68       24.07      7.44 o 
   7   6  11      448.63      442.25     13.88 o 
   8   6  11      261.67      276.71     12.82 o 
   9   6  11      264.15      258.91     15.12 o 
  10   6  11       60.11       77.69     13.36 o 
  11   6  11      430.05      578.61     28.22 o 
   1   7  11     1835.46     1609.65     17.66 o 
   2   7  11     3567.65     3624.65     29.60 o 
   3   7  11     1096.37     1003.22     13.48 o 
   4   7  11      282.68      333.70      9.14 o 
   5   7  11      220.69      200.88      9.97 o 
   6   7  11      606.32      586.11     16.76 o 
   7   7  11      276.13      250.86     17.49 o 
   8   7  11      280.18      275.49     15.20 o 
   9   7  11       32.37       28.52     17.07 o 
  10   7  11      259.68      265.21     23.38 o 
   1   8  11      509.48      475.13     10.46 o 
   2   8  11       34.94       24.11      6.40 o 
   3   8  11      219.65      221.88     11.63 o 
   4   8  11      169.98      160.47     12.52 o 
   5   8  11      135.42      102.40     13.45 o 
   6   8  11      267.36      249.43     22.65 o 
   7   8  11      102.30       98.34     15.56 o 
   8   8  11      283.67      281.53     22.35 o 
   9   8  11       68.41       51.48     19.32 o 
  10   8  11       60.91       54.25     24.41 o 
   1   9  11       22.89       18.18      9.64 o 
   2   9  11       99.62       87.17     13.64 o 
   3   9  11        5.02        3.15     12.19 o 
   4   9  11       55.07       72.61     12.92 o 
   5   9  11      162.39      137.06     20.94 o 
   6   9  11       13.29       -2.92     14.81 o 
   7   9  11       64.11       89.12     20.27 o 
   8   9  11       86.31      106.79     20.46 o 
   9   9  11      178.75      188.97     25.49 o 
   1  10  11       60.42       74.69     11.34 o 
   2  10  11        0.71       -9.71     17.14 o 
   3  10  11      161.70      167.80     15.89 o 
   4  10  11       33.35       35.65     12.51 o 
   5  10  11        2.82      -11.51     15.19 o 
   6  10  11      194.32      195.31     23.94 o 
   7  10  11      326.33      343.09     31.01 o 
   8  10  11      105.62      102.56     22.67 o 
   1  11  11      107.84       96.59     15.08 o 
   2  11  11       70.50       92.24     15.31 o 
   3  11  11       57.38       51.04     16.92 o 
   4  11  11      106.32      128.38     25.44 o 
   5  11  11       17.26       38.71     17.57 o 
   6  11  11       66.63       57.05     24.31 o 
   1  12  11       34.50        8.89     19.72 o 
   2  12  11       36.95       56.55     19.54 o 
   3  12  11       66.59       45.49     19.38 o 
   4  12  11       52.33       16.19     30.53 o 
   5  12  11      143.11      132.23     52.73 o 
   1  13  11        5.82       -6.89     28.53 o 
   0   0  12       76.81       57.29      4.81 o 
   2   0  12     2407.00     2610.98     25.22 o 
   4   0  12      826.70      908.69     11.75 o 
   6   0  12      284.74      314.42      8.81 o 
   8   0  12      128.53      140.05      8.76 o 
  10   0  12      368.83      306.26     22.93 o 
  12   0  12       39.00       45.13     18.43 o 
   0   1  12     1961.16     1945.17     20.11 o 
   1   1  12      550.74      568.36      6.48 o 
   2   1  12     2090.39     2235.73     15.71 o 
   3   1  12     2794.01     2750.15     17.20 o 
   4   1  12     4827.00     4921.84     29.48 o 
   5   1  12     2306.66     2243.59     16.49 o 
   6   1  12       40.24       39.87      4.22 o 
   7   1  12      150.42      148.93      6.07 o 
   8   1  12       32.58       31.67      6.07 o 
   9   1  12      232.14      232.09     10.94 o 
  10   1  12      112.23      113.04     11.66 o 
  11   1  12      108.42      118.30     12.64 o 
  12   1  12       51.14       40.86     12.81 o 
   0   2  12      179.47      192.08      5.68 o 
   1   2  12       16.39       16.98      3.36 o 
   2   2  12     5740.01     6321.05     42.73 o 
   3   2  12     1173.72     1143.09     10.99 o 
   4   2  12      168.02      169.31      4.32 o 
   5   2  12     1248.16     1298.04     11.41 o 
   6   2  12       65.77       70.87      4.44 o 
   7   2  12      661.39      624.20      9.33 o 
   8   2  12       27.53       30.91      6.46 o 
   9   2  12      331.77      291.77     11.17 o 
  10   2  12       75.75       69.49     10.60 o 
  11   2  12      121.02      109.47     13.30 o 
  12   2  12       84.38       76.59     14.22 o 
   0   3  12     1199.65     1349.27     19.43 o 
   1   3  12      402.96      410.85      7.67 o 
   2   3  12      115.13      134.92      4.33 o 
   3   3  12      912.97      890.19      9.85 o 
   4   3  12      918.41      901.44     10.33 o 
   5   3  12       65.51       73.95      4.08 o 
   6   3  12      915.73      881.80     10.07 o 
   7   3  12       20.78       14.98      5.07 o 
   8   3  12      100.62      101.73      7.82 o 
   9   3  12      349.17      320.74     13.94 o 
  10   3  12       20.00       12.69      9.81 o 
  11   3  12      334.67      322.42     17.85 o 
  12   3  12      489.29      517.39     26.42 o 
   0   4  12     2737.37     2965.61     35.71 o 
   1   4  12      774.42      796.72     13.79 o 
   2   4  12     1346.77     1385.93     13.57 o 
   3   4  12      136.27      146.48      6.75 o 
   4   4  12     1152.12     1198.30     11.34 o 
   5   4  12       98.82       96.08      5.04 o 
   6   4  12      865.73      847.06     10.13 o 
   7   4  12       17.47       14.45      5.59 o 
   8   4  12       25.53       20.18      8.16 o 
   9   4  12       37.09       37.01      9.17 o 
  10   4  12       19.83       32.36     10.61 o 
  11   4  12       33.67       39.56     13.55 o 
  12   4  12      108.64      114.92     18.34 o 
   0   5  12       57.24       52.38      6.81 o 
   1   5  12       33.96       39.92      3.96 o 
   2   5  12      509.11      589.31      9.30 o 
   3   5  12       30.28       16.85      4.07 o 
   4   5  12       46.33       53.41      4.60 o 
   5   5  12      359.18      341.78      7.86 o 
   6   5  12       69.78       68.53      5.56 o 
   7   5  12       47.30       40.89      7.81 o 
   8   5  12       11.83       15.29      8.49 o 
   9   5  12       44.03       31.27     10.93 o 
  10   5  12        2.47       -6.57     13.04 o 
  11   5  12       35.23       40.24     14.16 o 
   0   6  12       25.36       20.16      5.96 o 
   1   6  12      121.06      131.11      5.27 o 
   2   6  12      328.10      325.45      7.33 o 
   3   6  12       26.50       28.83      5.52 o 
   4   6  12     1285.66     1188.87     15.17 o 
   5   6  12      327.71      313.90      8.21 o 
   6   6  12      905.29      907.39     16.68 o 
   7   6  12       68.34       66.37      7.90 o 
   8   6  12       22.54        9.97      9.36 o 
   9   6  12       89.63       74.35     12.15 o 
  10   6  12       22.23        9.42     13.13 o 
  11   6  12      287.39      326.05     22.99 o 
   0   7  12     1729.47     1662.68     26.25 o 
   1   7  12     1152.23     1059.95     14.04 o 
   2   7  12      877.62      833.36     12.02 o 
   3   7  12     2487.61     2325.75     23.51 o 
   4   7  12      731.90      633.00     13.96 o 
   5   7  12       20.23        2.04      9.35 o 
   6   7  12      142.90      138.96     12.68 o 
   7   7  12       26.01        2.62     12.44 o 
   8   7  12      116.15       69.67     15.28 o 
   9   7  12       14.53       -2.02     11.28 o 
  10   7  12      110.15      136.24     21.32 o 
   0   8  12      355.18      373.46     13.15 o 
   1   8  12       18.31       18.88      5.49 o 
   2   8  12      261.63      270.51      8.76 o 
   3   8  12      342.96      340.18     13.05 o 
   4   8  12      162.06      137.66     13.09 o 
   5   8  12      184.93      168.35     14.89 o 
   6   8  12       16.42        3.51     13.83 o 
   7   8  12       30.24       56.60     16.28 o 
   8   8  12       12.40       -3.61     17.01 o 
   9   8  12        2.90       11.30     17.61 o 
  10   8  12        8.07      -21.69     21.69 o 
   0   9  12      130.50      105.35     15.20 o 
   1   9  12      147.43      140.32     11.60 o 
   2   9  12       71.56       68.17     12.72 o 
   3   9  12      232.52      217.58     15.57 o 
   4   9  12       74.25       36.29     12.32 o 
   5   9  12       81.10       83.19     17.49 o 
   6   9  12        3.31       -3.95     15.10 o 
   7   9  12       12.88      -14.88     29.92 o 
   8   9  12        5.71       -2.52     17.79 o 
   9   9  12      322.16      316.65     28.81 o 
   0  10  12       78.32       51.21     14.94 o 
   1  10  12       57.91       64.12     11.15 o 
   2  10  12       62.49       72.81     13.26 o 
   3  10  12      182.09      164.41     15.32 o 
   4  10  12      296.78      322.94     18.18 o 
   5  10  12      237.12      207.75     21.47 o 
   6  10  12       42.71       11.49     33.24 o 
   7  10  12        8.04      -19.58     22.01 o 
   8  10  12      123.51       76.92     26.01 o 
   0  11  12       36.67       18.51     17.79 o 
   1  11  12       24.63       29.48     12.40 o 
   2  11  12       12.85       17.53     18.76 o 
   3  11  12      151.71      180.82     18.61 o 
   4  11  12      257.47      302.21     21.86 o 
   5  11  12       85.56      113.05     20.14 o 
   6  11  12       13.21       51.14     23.52 o 
   0  12  12       15.43       11.13     28.72 o 
   1  12  12       14.25       18.48     26.79 o 
   2  12  12      186.50      204.33     23.45 o 
   3  12  12      169.63      215.46     20.90 o 
   4  12  12        3.34       18.10     19.44 o 
   2   0  13      969.39     1033.75     12.89 o 
   4   0  13       34.35       39.36      4.22 o 
   6   0  13       88.63       83.88      6.61 o 
   8   0  13      567.48      630.46     16.73 o 
  10   0  13       40.33       58.00     15.19 o 
  12   0  13       16.38      -16.69     16.69 o 
   1   1  13      938.65      936.47      9.28 o 
   2   1  13     1737.10     1899.02     13.81 o 
   3   1  13     2494.00     2519.21     16.82 o 
   4   1  13      595.15      728.49      8.17 o 
   5   1  13      460.10      472.18      7.32 o 
   6   1  13      375.72      386.23      7.97 o 
   7   1  13      388.09      385.08      9.80 o 
   8   1  13       38.88       37.09      7.15 o 
   9   1  13      472.38      448.49     21.12 o 
  10   1  13       39.39       37.54     10.40 o 
  11   1  13       57.23       80.41     12.47 o 
  12   1  13        7.41       -9.21     11.74 o 
   1   2  13      595.24      580.77      8.01 o 
   2   2  13      269.42      304.72      5.52 o 
   3   2  13      465.30      505.90      6.93 o 
   4   2  13     1150.52     1234.47     10.91 o 
   5   2  13     2465.53     2368.73     18.95 o 
   6   2  13      535.20      548.06      8.42 o 
   7   2  13       18.87        8.02      4.91 o 
   8   2  13      285.94      248.85      9.27 o 
   9   2  13      249.82      211.03     11.57 o 
  10   2  13      114.67      107.24     11.30 o 
  11   2  13       67.27       69.54     12.85 o 
  12   2  13      358.70      344.91     18.46 o 
   1   3  13      491.15      521.59      7.86 o 
   2   3  13        3.52        2.44      3.65 o 
   3   3  13      671.27      655.64      8.47 o 
   4   3  13        3.69       -3.02      3.78 o 
   5   3  13      179.48      165.23      5.41 o 
   6   3  13     3143.02     3238.14     21.82 o 
   7   3  13      456.96      465.33      9.87 o 
   8   3  13       37.95       43.40      7.41 o 
   9   3  13      439.48      372.99     13.62 o 
  10   3  13      178.57      182.29     13.53 o 
  11   3  13       69.82       64.01     18.59 o 
  12   3  13      264.96      261.16     18.31 o 
   1   4  13      482.78      510.78      9.44 o 
   2   4  13       79.46       93.67      5.35 o 
   3   4  13      145.37      127.60      5.02 o 
   4   4  13       67.00       75.26      4.18 o 
   5   4  13      326.29      314.75      8.05 o 
   6   4  13      327.20      347.66      7.48 o 
   7   4  13      146.58      139.21      7.11 o 
   8   4  13      518.23      493.44     14.26 o 
   9   4  13       17.07       12.45      9.35 o 
  10   4  13       61.85       85.32     12.84 o 
  11   4  13       60.63       74.94     16.49 o 
   1   5  13      408.00      402.31      9.14 o 
   2   5  13      348.52      380.34      7.80 o 
   3   5  13      291.15      277.10      8.52 o 
   4   5  13      178.28      175.11      6.17 o 
   5   5  13      191.20      200.15      7.81 o 
   6   5  13        6.18       -0.98      5.65 o 
   7   5  13      548.38      498.25     12.79 o 
   8   5  13        3.21        8.39      8.90 o 
   9   5  13      305.66      337.72     20.56 o 
  10   5  13      140.35      159.63     14.48 o 
  11   5  13      113.56       99.86     15.73 o 
   1   6  13      110.32      100.21      5.31 o 
   2   6  13      157.45      159.49      6.61 o 
   3   6  13      229.70      274.44      7.82 o 
   4   6  13     3247.52     3281.25     30.39 o 
   5   6  13       62.27       59.25      6.78 o 
   6   6  13      119.79      129.87     11.63 o 
   7   6  13      107.26      108.11     11.74 o 
   8   6  13        7.13        7.70     10.65 o 
   9   6  13       51.21       53.37     12.30 o 
  10   6  13       84.95      131.80     19.31 o 
  11   6  13       33.18       26.12     19.07 o 
   1   7  13      474.35      415.57      9.13 o 
   2   7  13     1225.43     1316.06     16.57 o 
   3   7  13     3863.72     3568.24     32.31 o 
   4   7  13      490.13      404.01     11.36 o 
   5   7  13      188.22      178.05     11.89 o 
   6   7  13      420.84      414.65     21.60 o 
   7   7  13      168.31      194.37     24.89 o 
   8   7  13      149.13      172.87     16.13 o 
   9   7  13       37.25       23.86     16.14 o 
  10   7  13      741.84      855.33     42.41 o 
   1   8  13      107.40      113.88      7.17 o 
   2   8  13       49.45       53.74      7.23 o 
   3   8  13      183.77      160.93     15.40 o 
   4   8  13       60.77       49.56     11.34 o 
   5   8  13       74.79       64.19     16.21 o 
   6   8  13       10.41        2.42     15.48 o 
   7   8  13       86.84       63.32     16.06 o 
   8   8  13        2.22       -2.74     14.34 o 
   9   8  13       13.88       19.69     17.99 o 
   1   9  13       70.26       61.46     10.73 o 
   2   9  13      200.78      209.31     15.43 o 
   3   9  13      721.71      689.04     22.59 o 
   4   9  13        1.06        2.49     13.35 o 
   5   9  13       32.74       28.35     15.27 o 
   6   9  13      195.68      184.30     21.07 o 
   7   9  13       15.89       -3.79     20.06 o 
   8   9  13       48.02      112.85     23.04 o 
   1  10  13       11.12       26.13     10.57 o 
   2  10  13       11.23      -11.51     11.51 o 
   3  10  13       19.11       30.66     13.17 o 
   4  10  13       11.58      -12.44     12.44 o 
   5  10  13      255.44      216.68     22.32 o 
   6  10  13       14.65        9.66     24.75 o 
   7  10  13      416.39      404.50     33.82 o 
   1  11  13      202.16      208.66     16.60 o 
   2  11  13      728.08      882.09     26.85 o 
   3  11  13       99.74      109.08     17.94 o 
   4  11  13      189.75      214.76     20.73 o 
   5  11  13      109.21      145.24     21.58 o 
   6  11  13       80.26       55.57     22.63 o 
   1  12  13       15.81      -18.48     23.94 o 
   2  12  13      121.17      171.80     22.62 o 
   3  12  13      108.44      179.77     33.66 o 
   4  12  13        1.64      -25.81     25.81 o 
   0   0  14       52.45       48.04      8.89 o 
   2   0  14      137.02      143.58      5.52 o 
   4   0  14       60.22       60.94      6.41 o 
   6   0  14     1024.88     1093.07     15.10 o 
   8   0  14      272.38      253.32     13.81 o 
  10   0  14      153.91      174.09     17.75 o 
  12   0  14      213.48      233.49     22.36 o 
   0   1  14       84.85       81.35      5.07 o 
   1   1  14      372.51      346.61      5.57 o 
   2   1  14      513.04      589.93      7.94 o 
   3   1  14      150.05      172.73      4.18 o 
   4   1  14       91.46      117.90      4.44 o 
   5   1  14      442.86      433.25      7.13 o 
   6   1  14     1712.77     1734.73     15.06 o 
   7   1  14      804.68      796.57     11.48 o 
   8   1  14       15.22       16.11      6.98 o 
   9   1  14      158.90      175.65     11.13 o 
  10   1  14       10.68       16.48     10.27 o 
  11   1  14       14.07        4.07     11.29 o 
  12   1  14        2.25        8.10     12.43 o 
   0   2  14      679.97      803.05     11.73 o 
   1   2  14     1949.51     1929.55     17.19 o 
   2   2  14     1063.36     1205.19     11.49 o 
   3   2  14      722.59      728.39      8.79 o 
   4   2  14      100.12      105.43      4.57 o 
   5   2  14     1561.01     1518.63     12.94 o 
   6   2  14      198.16      196.91      5.96 o 
   7   2  14      677.48      624.27     10.36 o 
   8   2  14      242.28      195.96      9.53 o 
   9   2  14       10.99       31.01      9.14 o 
  10   2  14       92.09       68.17     10.47 o 
  11   2  14       69.99       64.96     13.10 o 
  12   2  14       33.85       22.57     13.10 o 
   0   3  14       92.55       94.60      6.79 o 
   1   3  14      599.53      601.58      9.02 o 
   2   3  14      199.12      215.30      6.06 o 
   3   3  14       26.14       26.11      4.12 o 
   4   3  14       17.97       20.86      4.33 o 
   5   3  14      791.90      688.25     10.04 o 
   6   3  14     3530.38     3516.94     23.98 o 
   7   3  14      471.25      514.67      9.85 o 
   8   3  14      133.65      139.50      9.01 o 
   9   3  14       53.32       49.32     10.40 o 
  10   3  14       83.89       92.18     14.41 o 
  11   3  14       24.60        4.27     12.94 o 
  12   3  14      327.22      340.84     20.72 o 
   0   4  14       35.21       28.19      6.47 o 
   1   4  14       67.93       63.05      4.31 o 
   2   4  14       32.40       35.84      5.59 o 
   3   4  14      192.71      191.99      5.88 o 
   4   4  14       29.80       27.36      4.68 o 
   5   4  14      281.78      281.02      7.14 o 
   6   4  14       35.06       35.48      5.82 o 
   7   4  14      127.53      140.85      7.80 o 
   8   4  14      279.88      287.97     12.50 o 
   9   4  14       17.90       25.26      9.47 o 
  10   4  14        4.34      -11.46     11.81 o 
  11   4  14       82.88      107.23     15.49 o 
   0   5  14      209.78      250.82     10.49 o 
   1   5  14      525.05      475.48     10.82 o 
   2   5  14      839.12      833.88     12.92 o 
   3   5  14      404.92      425.48      9.08 o 
   4   5  14      429.23      449.19      8.69 o 
   5   5  14      276.09      266.36      7.67 o 
   6   5  14        2.09       -6.94      6.94 o 
   7   5  14      260.67      254.74     12.74 o 
   8   5  14       91.14       98.53      9.74 o 
   9   5  14      144.52      149.98     13.58 o 
  10   5  14        0.96       11.26     12.41 o 
  11   5  14      154.22      185.22     19.66 o 
   0   6  14       53.19       57.56      8.15 o 
   1   6  14       16.32       19.18      5.46 o 
   2   6  14      264.52      310.19      9.14 o 
   3   6  14      485.43      485.08     10.57 o 
   4   6  14     2388.69     2365.48     24.98 o 
   5   6  14      171.24      166.84      7.94 o 
   6   6  14       18.33       26.61     10.62 o 
   7   6  14        0.39        9.11     10.69 o 
   8   6  14      128.12      133.09     15.03 o 
   9   6  14      110.82      156.97     13.62 o 
  10   6  14       19.18       17.55     12.55 o 
   0   7  14       40.78       49.61      8.22 o 
   1   7  14      199.33      214.27      7.86 o 
   2   7  14      762.31      778.05     14.84 o 
   3   7  14      932.00      800.36     16.81 o 
   4   7  14      144.07      128.09      8.76 o 
   5   7  14       71.90       71.60     12.66 o 
   6   7  14       48.49       47.73     12.37 o 
   7   7  14       94.67      115.78     16.26 o 
   8   7  14      187.75      186.49     18.34 o 
   9   7  14       11.88       -3.28     15.72 o 
  10   7  14        4.35       19.18     18.94 o 
   0   8  14      406.16      403.52     15.19 o 
   1   8  14      200.38      208.58      8.17 o 
   2   8  14      276.14      280.90     10.11 o 
   3   8  14      119.00       94.81      9.05 o 
   4   8  14      661.51      662.32     21.01 o 
   5   8  14      424.88      355.66     30.20 o 
   6   8  14      276.53      257.35     30.47 o 
   7   8  14      148.10      120.88     18.07 o 
   8   8  14      196.15      203.64     19.40 o 
   9   8  14       61.64       57.91     22.63 o 
   0   9  14      363.99      332.69     19.84 o 
   1   9  14       18.46       18.82     10.02 o 
   2   9  14       38.93       32.98     12.48 o 
   3   9  14      107.66      134.85     14.75 o 
   4   9  14       67.36       66.83     14.79 o 
   5   9  14        6.24      -14.40     14.40 o 
   6   9  14       79.54       85.01     18.05 o 
   7   9  14        1.75      -15.95     16.10 o 
   8   9  14       14.23       11.86     20.89 o 
   0  10  14      395.67      455.68     32.79 o 
   1  10  14       46.88       47.90     13.14 o 
   2  10  14      128.11      128.81     14.93 o 
   3  10  14      100.67       65.72     14.01 o 
   4  10  14      134.00      129.52     16.01 o 
   5  10  14      212.60      195.74     22.57 o 
   6  10  14      423.17      482.43     41.30 o 
   7  10  14      492.86      524.25     33.59 o 
   0  11  14       46.39       62.34     22.03 o 
   1  11  14      716.40      706.37     24.41 o 
   2  11  14      128.93      191.34     22.27 o 
   3  11  14       72.06      102.43     19.99 o 
   4  11  14      170.68      192.42     20.29 o 
   5  11  14      249.63      287.64     24.49 o 
   6  11  14      824.57     1022.07     42.10 o 
   0  12  14      268.67      338.99     40.35 o 
   1  12  14       34.88       41.16     22.77 o 
   2  12  14        0.79       16.52     18.16 o 
   3  12  14       85.50       91.96     29.54 o 
   4  12  14       67.02      101.14     23.46 o 
   2   0  15      555.71      644.91     10.40 o 
   4   0  15     1057.90     1092.82     15.93 o 
   6   0  15     1795.63     1859.72     22.96 o 
   8   0  15      214.27      241.99     14.58 o 
  10   0  15       84.76       87.37     16.92 o 
  12   0  15      321.65      343.47     25.07 o 
   1   1  15      329.21      320.12      5.30 o 
   2   1  15      273.11      282.50      4.63 o 
   3   1  15      296.86      277.54      5.19 o 
   4   1  15      188.28      204.22      4.96 o 
   5   1  15       73.50       79.14      4.45 o 
   6   1  15      275.59      265.68      6.91 o 
   7   1  15      362.08      355.17      9.60 o 
   8   1  15       24.35        8.89      7.82 o 
   9   1  15      206.64      200.00     11.91 o 
  10   1  15       42.81       52.64     11.13 o 
  11   1  15       24.66       29.32     11.65 o 
  12   1  15       13.14       15.53     12.59 o 
   1   2  15     1251.78     1212.34     12.10 o 
   2   2  15      988.52     1083.30     10.71 o 
   3   2  15      155.78      154.39      4.74 o 
   4   2  15       41.68       36.10      3.86 o 
   5   2  15     4265.88     3936.63     26.24 o 
   6   2  15     2255.78     2263.11     17.92 o 
   7   2  15     4828.58     4405.51     36.16 o 
   8   2  15       22.71       17.02      7.81 o 
   9   2  15       20.70       18.48      8.96 o 
  10   2  15        6.27        4.83     10.64 o 
  11   2  15      123.55      135.82     13.80 o 
  12   2  15       30.92        6.11     13.10 o 
   1   3  15     2274.50     2276.86     19.97 o 
   2   3  15      401.01      460.44      8.31 o 
   3   3  15      133.67      135.24      5.77 o 
   4   3  15       20.15       22.30      4.49 o 
   5   3  15      133.79      125.37      5.99 o 
   6   3  15      331.41      306.45      7.32 o 
   7   3  15      386.13      383.93      8.94 o 
   8   3  15      455.02      491.07     13.28 o 
   9   3  15       10.65       31.62      9.43 o 
  10   3  15       11.18       15.48     11.19 o 
  11   3  15       46.01      107.70     15.80 o 
   1   4  15       96.54      113.43      5.05 o 
   2   4  15      151.78      148.62      7.59 o 
   3   4  15       92.04       93.90      5.38 o 
   4   4  15       17.21        5.88      4.69 o 
   5   4  15       93.44      114.37      6.43 o 
   6   4  15       43.42       42.20      6.21 o 
   7   4  15       47.05       42.40      7.06 o 
   8   4  15      115.95      104.53     11.16 o 
   9   4  15       20.27       18.78     11.54 o 
  10   4  15       55.02       34.87     13.10 o 
  11   4  15       70.56       58.92     14.78 o 
   1   5  15      201.88      183.13      7.91 o 
   2   5  15       19.94       21.52      6.18 o 
   3   5  15      808.68      778.64     13.10 o 
   4   5  15       74.50       68.09      5.94 o 
   5   5  15        1.68       -5.85      5.85 o 
   6   5  15       31.39       34.34      7.74 o 
   7   5  15      139.13      135.22     12.12 o 
   8   5  15       26.54       24.92      9.73 o 
   9   5  15       51.49       54.95     14.50 o 
  10   5  15      120.86      129.76     15.76 o 
  11   5  15       45.54       51.67     15.58 o 
   1   6  15       26.51       18.03      6.81 o 
   2   6  15     1693.09     1646.22     19.80 o 
   3   6  15       25.20       30.73      6.36 o 
   4   6  15      794.53      733.33     18.61 o 
   5   6  15       48.09       39.18      7.11 o 
   6   6  15      306.71      279.13     18.21 o 
   7   6  15       30.88       35.87     12.52 o 
   8   6  15       81.54       69.24     15.59 o 
   9   6  15      210.01      242.45     22.49 o 
  10   6  15       85.89       87.73     20.44 o 
   1   7  15      284.89      257.75      7.53 o 
   2   7  15       12.23       17.82      7.73 o 
   3   7  15      212.47      251.42      9.97 o 
   4   7  15      329.03      352.29     11.25 o 
   5   7  15      278.84      279.81     16.21 o 
   6   7  15       17.58       20.73     12.02 o 
   7   7  15       40.34       51.11     14.93 o 
   8   7  15       74.75      107.63     17.17 o 
   9   7  15       45.80       59.28     20.26 o 
  10   7  15      257.74      298.76     43.18 o 
   1   8  15      363.98      336.19      9.83 o 
   2   8  15       54.96       38.98      8.17 o 
   3   8  15       26.17       21.23     10.91 o 
   4   8  15       75.34       75.74     15.47 o 
   5   8  15      248.47      223.74     17.28 o 
   6   8  15       58.28       48.72     16.05 o 
   7   8  15       91.08      128.51     18.93 o 
   8   8  15      147.04      183.24     25.64 o 
   9   8  15       65.90       62.34     23.04 o 
   1   9  15       40.07       33.54     11.16 o 
   2   9  15        0.86      -11.59     11.59 o 
   3   9  15       60.81       40.71     13.29 o 
   4   9  15       55.10       65.43     15.64 o 
   5   9  15       72.17       84.76     16.93 o 
   6   9  15        7.54       -0.20     16.28 o 
   7   9  15       13.23       19.55     17.98 o 
   8   9  15      141.84      154.86     29.38 o 
   1  10  15        1.70        6.57     12.34 o 
   2  10  15      164.68      170.11     15.80 o 
   3  10  15       80.73       66.01     15.88 o 
   4  10  15      205.61      193.03     17.67 o 
   5  10  15       16.69       -0.56     15.51 o 
   6  10  15      144.47      137.01     21.91 o 
   7  10  15      648.40      761.59     37.45 o 
   1  11  15      480.37      513.18     22.28 o 
   2  11  15       52.47       54.07     14.68 o 
   3  11  15      115.16      156.58     22.24 o 
   4  11  15       73.70      111.72     19.36 o 
   5  11  15       97.28       93.86     24.50 o 
   1  12  15       91.93      118.75     20.98 o 
   2  12  15        5.36       17.39     23.66 o 
   3  12  15       54.00       12.13     27.43 o 
   0   0  16     3897.32     3856.02     55.51 o 
   2   0  16       78.84       89.76      5.52 o 
   4   0  16      505.23      546.15     11.33 o 
   6   0  16       23.91       16.99      7.52 o 
   8   0  16      175.49      189.42     14.01 o 
  10   0  16      153.48      188.53     18.53 o 
  12   0  16       38.22       18.39     18.37 o 
   0   1  16      144.00      153.92      7.90 o 
   1   1  16      416.94      392.64      6.07 o 
   2   1  16        5.18        1.23      2.79 o 
   3   1  16      266.54      266.18      5.16 o 
   4   1  16      142.60      134.73      5.20 o 
   5   1  16       66.71       74.93      5.43 o 
   6   1  16      412.21      480.30      9.17 o 
   7   1  16      198.01      197.99      9.69 o 
   8   1  16       78.19       76.61      8.91 o 
   9   1  16      404.47      401.57     14.41 o 
  10   1  16        7.22        2.07     10.30 o 
  11   1  16      110.89      130.29     13.70 o 
  12   1  16      248.71      306.26     18.13 o 
   0   2  16     4934.06     5313.53     51.34 o 
   1   2  16      901.34      899.11     10.09 o 
   2   2  16      531.29      565.55      8.47 o 
   3   2  16       55.39       63.13      5.05 o 
   4   2  16       51.24       47.36      4.27 o 
   5   2  16     6741.03     6280.92     39.53 o 
   6   2  16      261.09      282.18      7.04 o 
   7   2  16      939.81      851.57     14.21 o 
   8   2  16       61.14       58.54     10.27 o 
   9   2  16      112.93      120.31     10.42 o 
  10   2  16      146.29      169.46     13.59 o 
  11   2  16      394.28      453.94     17.94 o 
   0   3  16      422.77      418.71     12.36 o 
   1   3  16     2111.42     2117.25     19.25 o 
   2   3  16      177.36      198.54      6.24 o 
   3   3  16       86.04       99.84      5.12 o 
   4   3  16      686.23      674.35     10.65 o 
   5   3  16       24.46       19.28      5.30 o 
   6   3  16      703.21      624.11     11.35 o 
   7   3  16      155.99      157.54      7.76 o 
   8   3  16      221.63      215.10     11.15 o 
   9   3  16       96.53       96.08     10.53 o 
  10   3  16       58.58       39.17     12.20 o 
  11   3  16      280.10      340.81     22.38 o 
   0   4  16      286.21      286.24     10.56 o 
   1   4  16       19.26       12.41      5.22 o 
   2   4  16     1653.46     1679.35     19.67 o 
   3   4  16      130.66      134.03      8.03 o 
   4   4  16       69.39       73.92      5.37 o 
   5   4  16      279.85      290.14      8.54 o 
   6   4  16      154.73      150.88      8.25 o 
   7   4  16        2.30       -6.57      8.20 o 
   8   4  16       29.29       48.73     10.48 o 
   9   4  16        0.80       -4.71     10.15 o 
  10   4  16        3.07       -1.94     12.03 o 
  11   4  16       22.67       27.93     13.68 o 
   0   5  16       34.50       30.13      7.37 o 
   1   5  16      214.18      193.96      8.39 o 
   2   5  16       42.01       41.09      6.73 o 
   3   5  16      648.52      584.08     12.90 o 
   4   5  16     1031.21      993.46     13.90 o 
   5   5  16       56.08       53.47      7.84 o 
   6   5  16       29.32       34.27      9.42 o 
   7   5  16       13.12       11.25     11.53 o 
   8   5  16       46.21       29.20     13.38 o 
   9   5  16       24.51       39.49     16.80 o 
  10   5  16        4.77        9.95     12.91 o 
  11   5  16        2.97        4.69     16.05 o 
   0   6  16      447.54      415.09     13.26 o 
   1   6  16      235.26      243.24      9.35 o 
   2   6  16      822.45      796.64     13.64 o 
   3   6  16      359.84      403.70     12.27 o 
   4   6  16       41.66       33.92      8.93 o 
   5   6  16        0.17        0.25      6.32 o 
   6   6  16      337.88      360.93     19.15 o 
   7   6  16       23.57       35.28     12.73 o 
   8   6  16        2.23       14.05     15.36 o 
   9   6  16      168.94      119.09     19.81 o 
  10   6  16       31.21       35.89     18.80 o 
   0   7  16       40.41       40.69      8.12 o 
   1   7  16      160.63      147.06      6.92 o 
   2   7  16      149.73      134.75      8.81 o 
   3   7  16     1309.70     1250.88     21.25 o 
   4   7  16      118.17      104.10     12.40 o 
   5   7  16      328.29      289.52     16.60 o 
   6   7  16      106.49      124.28     14.12 o 
   7   7  16       10.97       -4.03     15.67 o 
   8   7  16       50.85       33.29     17.59 o 
   9   7  16      224.49      300.57     24.68 o 
   0   8  16      155.81      138.60     15.07 o 
   1   8  16      214.63      212.57      8.09 o 
   2   8  16      278.83      251.14     14.56 o 
   3   8  16        3.75       -0.23     12.15 o 
   4   8  16      302.21      271.52     19.91 o 
   5   8  16      174.32      161.03     16.15 o 
   6   8  16        3.90      -14.78     14.78 o 
   7   8  16      124.35      136.19     19.39 o 
   8   8  16        5.68       -1.93     19.54 o 
   9   8  16       82.16       90.06     28.56 o 
   0   9  16       39.87       30.03     14.07 o 
   1   9  16       72.18       70.93     13.01 o 
   2   9  16      392.47      378.69     18.50 o 
   3   9  16      133.79      128.77     20.26 o 
   4   9  16       69.79       79.55     18.80 o 
   5   9  16      176.22      211.61     19.95 o 
   6   9  16        2.07      -15.61     15.61 o 
   7   9  16        2.40       -3.66     17.28 o 
   8   9  16        6.32      -23.67     23.67 o 
   0  10  16       37.10       62.01     21.58 o 
   1  10  16       25.33       50.65     13.23 o 
   2  10  16       46.36       38.77     13.69 o 
   3  10  16       14.40       12.09     15.03 o 
   4  10  16       15.95        4.29     15.86 o 
   5  10  16      161.09      169.18     19.23 o 
   6  10  16      237.46      334.60     33.45 o 
   7  10  16       67.03       71.20     23.39 o 
   0  11  16      285.61      397.28     31.25 o 
   1  11  16       74.19       77.63     16.23 o 
   2  11  16      132.62      162.32     18.64 o 
   3  11  16      107.62      139.10     18.86 o 
   4  11  16      229.92      256.00     22.49 o 
   5  11  16        3.71       22.33     21.12 o 
   0  12  16      238.85      294.01     39.98 o 
   1  12  16       64.05       35.00     21.44 o 
   2  12  16       22.00      -31.99     31.99 o 
   2   0  17      139.61      152.91      6.51 o 
   4   0  17       86.88      122.19      7.33 o 
   6   0  17      777.19      722.98     17.44 o 
   8   0  17      518.81      486.70     18.24 o 
  10   0  17       16.26       21.63     15.27 o 
   1   1  17      238.57      237.46      5.18 o 
   2   1  17       64.61       56.54      3.70 o 
   3   1  17     1087.39     1052.16     10.31 o 
   4   1  17      751.02      733.82      9.45 o 
   5   1  17       38.08       43.45      5.63 o 
   6   1  17      239.61      217.01      8.93 o 
   7   1  17      540.45      478.44     13.72 o 
   8   1  17      265.25      253.49     11.63 o 
   9   1  17      325.70      308.46     14.18 o 
  10   1  17      427.48      426.81     20.03 o 
  11   1  17       36.55       33.56     12.24 o 
   1   2  17      522.43      533.56      8.16 o 
   2   2  17       37.39       45.50      4.45 o 
   3   2  17      128.10      126.49      5.07 o 
   4   2  17     4796.80     4871.54     34.82 o 
   5   2  17     2015.80     1936.74     16.78 o 
   6   2  17      116.29      108.58      6.60 o 
   7   2  17       84.16       89.58      7.96 o 
   8   2  17       49.25       28.58      8.27 o 
   9   2  17      225.68      216.51     13.39 o 
  10   2  17       30.79        9.54     10.84 o 
  11   2  17      472.83      533.19     20.17 o 
   1   3  17      399.02      413.33      9.12 o 
   2   3  17      262.11      285.85      7.12 o 
   3   3  17       29.20       24.13      4.77 o 
   4   3  17      249.96      293.92      7.57 o 
   5   3  17       41.78       43.35      5.59 o 
   6   3  17       75.54       76.82      7.17 o 
   7   3  17      560.10      539.33     14.12 o 
   8   3  17       24.19       24.13      9.29 o 
   9   3  17      125.55      119.14     11.26 o 
  10   3  17      231.92      223.45     15.36 o 
  11   3  17       16.99       -4.21     13.54 o 
   1   4  17       10.98        6.87      4.88 o 
   2   4  17       16.14       10.88      5.68 o 
   3   4  17      103.80       88.63      5.88 o 
   4   4  17      716.87      678.77     11.22 o 
   5   4  17      214.32      207.80      8.21 o 
   6   4  17       10.72        5.07      6.84 o 
   7   4  17       33.97       26.15      9.29 o 
   8   4  17       35.27       41.78     15.47 o 
   9   4  17      128.83      122.33     13.38 o 
  10   4  17        6.60       -8.63     13.57 o 
  11   4  17       25.72       53.89     17.18 o 
   1   5  17      508.24      474.21     10.03 o 
   2   5  17      713.98      690.98     13.93 o 
   3   5  17      314.90      304.93      9.56 o 
   4   5  17       27.98       31.09      6.43 o 
   5   5  17       91.84       78.85      8.22 o 
   6   5  17       23.83       20.62      9.64 o 
   7   5  17       41.03       31.84     13.36 o 
   8   5  17       34.59       30.55     14.11 o 
   9   5  17       24.05       13.32     17.03 o 
  10   5  17        2.38       -7.10     19.41 o 
   1   6  17       75.41       63.74      7.35 o 
   2   6  17      159.13      196.40      8.23 o 
   3   6  17      602.92      592.77     13.97 o 
   4   6  17     4078.30     3938.14     47.13 o 
   5   6  17      294.03      295.27     15.28 o 
   6   6  17      151.56      149.65     17.17 o 
   7   6  17       31.52       28.26     13.68 o 
   8   6  17       56.57       87.52     18.24 o 
   9   6  17      859.07      961.09     49.28 o 
  10   6  17        1.64      -12.01     17.99 o 
   1   7  17       92.77      112.15      8.78 o 
   2   7  17     2975.72     2933.70     34.51 o 
   3   7  17     1334.08     1226.51     22.97 o 
   4   7  17       65.47       92.35     12.43 o 
   5   7  17      140.45      112.84     14.21 o 
   6   7  17        0.66       -9.31     12.64 o 
   7   7  17       58.10       36.83     17.10 o 
   8   7  17      160.39      190.15     23.60 o 
   9   7  17      258.36      298.02     24.45 o 
   1   8  17      216.62      231.05      9.65 o 
   2   8  17       32.78       22.01     12.32 o 
   3   8  17        7.81       20.25     14.47 o 
   4   8  17      627.28      653.96     24.08 o 
   5   8  17      311.93      322.12     19.54 o 
   6   8  17      120.87      105.38     17.92 o 
   7   8  17       30.56       41.94     17.73 o 
   8   8  17       12.79      -19.41     19.41 o 
   1   9  17      166.22      171.46     14.94 o 
   2   9  17       14.32      -11.36     11.36 o 
   3   9  17      375.63      338.78     23.25 o 
   4   9  17       31.05       36.89     16.45 o 
   5   9  17      189.14      244.41     24.20 o 
   6   9  17        2.22        1.68     17.92 o 
   7   9  17       25.49       49.82     19.29 o 
   1  10  17       79.56       64.26     13.95 o 
   2  10  17        0.82        1.30     18.28 o 
   3  10  17        7.35       -4.30     14.76 o 
   4  10  17       49.55       43.50     16.88 o 
   5  10  17      314.09      320.83     26.83 o 
   6  10  17      148.55      123.99     23.58 o 
   1  11  17       35.15       31.58     17.55 o 
   2  11  17      209.04      258.80     20.67 o 
   3  11  17       14.03       22.89     16.78 o 
   4  11  17      130.95      178.67     21.40 o 
   1  12  17       60.79       69.63     25.34 o 
   0   0  18     4840.16     5133.07     81.20 o 
   2   0  18      728.25      676.19     11.70 o 
   4   0  18        8.09        8.24      6.27 o 
   6   0  18       45.77       45.02     10.53 o 
   8   0  18       63.54       41.45     12.52 o 
  10   0  18       20.02       13.48     15.29 o 
   0   1  18      877.01      938.27     15.67 o 
   1   1  18      484.45      488.71      7.24 o 
   2   1  18      745.84      759.15      8.69 o 
   3   1  18     1810.13     1745.73     14.21 o 
   4   1  18       77.75       74.21      4.81 o 
   5   1  18       81.65       81.61      6.07 o 
   6   1  18      104.93      102.71      7.99 o 
   7   1  18       21.42       21.79      8.73 o 
   8   1  18        2.83        0.78      8.22 o 
   9   1  18      318.30      316.75     14.41 o 
  10   1  18      136.13      137.93     12.91 o 
  11   1  18       30.16        4.89     12.03 o 
   0   2  18      663.02      760.85     12.24 o 
   1   2  18      582.15      573.66      8.48 o 
   2   2  18       52.81       73.55      4.68 o 
   3   2  18      141.81      134.32      5.78 o 
   4   2  18      353.94      332.43      7.59 o 
   5   2  18     1345.05     1339.82     14.08 o 
   6   2  18      997.71     1034.82     15.55 o 
   7   2  18      131.96      122.92     10.89 o 
   8   2  18      251.17      227.09     12.42 o 
   9   2  18      178.59      164.24     12.78 o 
  10   2  18      150.20      156.91     13.93 o 
  11   2  18      342.38      375.51     18.17 o 
   0   3  18      231.87      263.30     11.10 o 
   1   3  18      180.64      190.09      6.72 o 
   2   3  18       21.60       22.12      4.81 o 
   3   3  18      726.16      673.15     10.32 o 
   4   3  18      161.79      180.66      6.66 o 
   5   3  18       17.98       29.04      5.88 o 
   6   3  18     2099.59     2054.92     27.87 o 
   7   3  18      132.86      145.11     10.69 o 
   8   3  18       71.44       63.49     11.02 o 
   9   3  18       24.15       11.04     10.95 o 
  10   3  18        1.24      -10.95     11.44 o 
  11   3  18       14.16       38.50     14.62 o 
   0   4  18      243.90      274.53     14.63 o 
   1   4  18      193.07      195.01      7.07 o 
   2   4  18      310.26      313.89     10.23 o 
   3   4  18       76.07       86.24      5.82 o 
   4   4  18     1196.72     1181.18     17.06 o 
   5   4  18      311.59      327.95      9.95 o 
   6   4  18       32.03       39.07      9.18 o 
   7   4  18       99.66       93.25     12.24 o 
   8   4  18      111.41       77.99     14.89 o 
   9   4  18      108.30       99.84     16.41 o 
  10   4  18       25.10       49.29     18.79 o 
   0   5  18        9.78       11.63      7.51 o 
   1   5  18      511.34      493.76      9.50 o 
   2   5  18     1123.14     1145.05     17.35 o 
   3   5  18      314.68      312.16     10.03 o 
   4   5  18      127.93      128.67      9.25 o 
   5   5  18      102.36       94.54      9.35 o 
   6   5  18       26.16        5.09     10.79 o 
   7   5  18      172.31      175.74     17.92 o 
   8   5  18        2.02       25.43     14.39 o 
   9   5  18       22.72       22.21     16.97 o 
  10   5  18       14.82       13.62     21.09 o 
   0   6  18      241.72      256.14     16.57 o 
   1   6  18      436.32      415.12     11.68 o 
   2   6  18     4974.07     4740.22     45.96 o 
   3   6  18      182.82      203.56     12.56 o 
   4   6  18      280.34      330.09     13.86 o 
   5   6  18      584.30      540.27     24.84 o 
   6   6  18       17.38        5.63     12.51 o 
   7   6  18       35.85       43.06     15.63 o 
   8   6  18      480.98      550.33     31.34 o 
   9   6  18      306.47      403.88     26.92 o 
  10   6  18        9.05       -9.35     21.31 o 
   0   7  18       61.21       52.59      8.14 o 
   1   7  18      151.78      176.51     10.84 o 
   2   7  18      406.22      436.78     15.83 o 
   3   7  18      428.71      362.07     16.19 o 
   4   7  18      341.99      378.64     16.88 o 
   5   7  18      410.42      366.25     19.31 o 
   6   7  18      871.01      892.49     27.90 o 
   7   7  18        5.15        7.19     17.85 o 
   8   7  18      186.86      194.17     29.75 o 
   9   7  18       46.65       40.74     21.76 o 
   0   8  18      746.23      757.59     39.06 o 
   1   8  18      501.56      467.09     17.27 o 
   2   8  18       10.16       -3.67     12.37 o 
   3   8  18       59.45       37.69     16.74 o 
   4   8  18       45.65       40.44     15.46 o 
   5   8  18      511.83      476.28     29.42 o 
   6   8  18       26.34       53.14     16.86 o 
   7   8  18      158.10      132.85     23.33 o 
   8   8  18       82.55      137.44     23.94 o 
   0   9  18       70.60       90.89     20.15 o 
   1   9  18      102.18       91.43     13.86 o 
   2   9  18       64.62       85.63     15.60 o 
   3   9  18      134.17      107.25     19.55 o 
   4   9  18       10.21       18.64     15.70 o 
   5   9  18      103.93       99.71     18.87 o 
   6   9  18       99.47       90.89     20.86 o 
   7   9  18       48.43       48.85     21.99 o 
   0  10  18      489.48      547.19     33.89 o 
   1  10  18       50.24       66.52     15.25 o 
   2  10  18       20.70       37.65     15.46 o 
   3  10  18        7.84        0.38     15.57 o 
   4  10  18       54.08       41.10     17.95 o 
   5  10  18      105.37       99.42     20.11 o 
   6  10  18      210.29      250.34     23.65 o 
   0  11  18        2.81       -0.12     22.00 o 
   1  11  18       49.70       68.82     18.95 o 
   2  11  18       92.56      102.69     20.25 o 
   3  11  18        6.06        1.80     16.81 o 
   4  11  18      194.76      258.63     24.64 o 
   2   0  19       67.74       72.49      6.70 o 
   4   0  19      747.92      812.65     14.11 o 
   6   0  19      105.78      104.60     12.32 o 
   8   0  19       76.87       46.04     14.18 o 
  10   0  19       65.42       93.91     17.42 o 
   1   1  19      206.07      210.22      5.73 o 
   2   1  19      132.10      132.46      4.84 o 
   3   1  19      326.67      309.27      6.65 o 
   4   1  19       16.98       21.88      4.87 o 
   5   1  19      145.57      152.99      7.57 o 
   6   1  19       20.87        2.82      7.89 o 
   7   1  19      132.15       98.05     10.53 o 
   8   1  19       31.73       22.94      9.79 o 
   9   1  19      117.52      119.91     13.95 o 
  10   1  19       17.48       17.08     11.13 o 
  11   1  19       82.90       68.20     13.89 o 
   1   2  19      456.60      459.97      8.29 o 
   2   2  19      108.68      116.05      5.18 o 
   3   2  19      493.92      433.30      8.29 o 
   4   2  19      459.79      481.70      9.65 o 
   5   2  19      332.48      346.75      8.89 o 
   6   2  19      152.34      158.52      8.07 o 
   7   2  19      706.32      607.10     19.70 o 
   8   2  19      364.70      327.05     16.92 o 
   9   2  19      277.83      278.56     14.48 o 
  10   2  19       98.46      114.93     13.53 o 
  11   2  19      150.55      161.71     16.21 o 
   1   3  19      182.02      197.33      7.15 o 
   2   3  19       24.06       25.43      5.26 o 
   3   3  19      215.40      197.96      7.04 o 
   4   3  19       10.28        2.72      5.68 o 
   5   3  19      159.08      169.64      7.53 o 
   6   3  19      131.35      127.53      9.62 o 
   7   3  19      310.05      299.22     13.47 o 
   8   3  19      946.49      895.36     21.89 o 
   9   3  19      256.46      279.98     17.38 o 
  10   3  19       54.72       68.56     18.39 o 
  11   3  19       69.38       75.05     17.08 o 
   1   4  19       84.16       86.34      6.31 o 
   2   4  19      315.91      311.03      9.35 o 
   3   4  19       68.65       56.40      6.30 o 
   4   4  19       44.86       48.72      8.20 o 
   5   4  19        4.67       -7.44      7.44 o 
   6   4  19        4.80        2.04      9.76 o 
   7   4  19       37.16       26.47     12.55 o 
   8   4  19       81.01       93.50     14.43 o 
   9   4  19        0.47      -12.61     14.75 o 
  10   4  19      133.12      116.37     20.30 o 
   1   5  19      273.15      273.18      9.19 o 
   2   5  19        5.48       10.69      6.63 o 
   3   5  19      343.73      323.62     12.60 o 
   4   5  19       73.58       79.94      7.45 o 
   5   5  19      425.48      378.71     15.98 o 
   6   5  19      332.15      326.60     20.77 o 
   7   5  19      760.83      771.60     28.62 o 
   8   5  19      104.33      111.07     18.06 o 
   9   5  19       19.75       28.52     20.14 o 
  10   5  19       11.95        4.98     18.98 o 
   1   6  19      409.85      349.12     10.62 o 
   2   6  19      429.78      361.24     13.05 o 
   3   6  19      206.70      161.59     11.14 o 
   4   6  19     1118.52     1102.30     26.91 o 
   5   6  19      346.08      358.68     18.81 o 
   6   6  19       87.11       92.65     18.62 o 
   7   6  19       53.85       40.14     16.18 o 
   8   6  19      154.46      193.43     24.84 o 
   9   6  19       20.37       -7.51     19.10 o 
   1   7  19      349.00      360.37     13.92 o 
   2   7  19        2.18       15.30      9.92 o 
   3   7  19      124.01      118.09     14.01 o 
   4   7  19       61.95       56.61     12.98 o 
   5   7  19      257.34      221.40     17.43 o 
   6   7  19      400.43      416.53     21.21 o 
   7   7  19      124.60      161.92     22.96 o 
   8   7  19      143.25      170.54     24.46 o 
   9   7  19       27.82       19.82     25.75 o 
   1   8  19      832.25      759.36     22.47 o 
   2   8  19       32.34       47.99     15.59 o 
   3   8  19      123.88       74.02     24.28 o 
   4   8  19       16.19       17.44     13.95 o 
   5   8  19      404.84      408.72     21.66 o 
   6   8  19       61.62       20.11     16.80 o 
   7   8  19      337.40      349.49     38.70 o 
   8   8  19       15.05       60.94     22.15 o 
   1   9  19       42.05       30.99     12.90 o 
   2   9  19        6.87      -13.74     14.00 o 
   3   9  19       37.71       32.35     21.79 o 
   4   9  19       33.44       69.28     17.53 o 
   5   9  19       14.75        8.96     16.76 o 
   6   9  19      122.83       84.78     28.39 o 
   7   9  19       37.51       32.94     21.56 o 
   1  10  19      119.63      136.95     19.39 o 
   2  10  19       63.01       64.14     16.34 o 
   3  10  19       17.30      -16.57     16.57 o 
   4  10  19      734.17      748.90     34.94 o 
   5  10  19       33.17       71.00     19.72 o 
   1  11  19       10.83       -6.00     17.20 o 
   2  11  19        1.39      -17.25     17.25 o 
   3  11  19       30.59       11.56     18.60 o 
   0   0  20      468.11      515.02     19.55 o 
   2   0  20       53.76       60.04      6.85 o 
   4   0  20      390.01      400.10     11.92 o 
   6   0  20     1111.33     1098.39     26.51 o 
   8   0  20      290.56      339.89     26.38 o 
  10   0  20      145.93      142.03     19.22 o 
   0   1  20      158.70      151.00      7.77 o 
   1   1  20      102.66      100.94      5.31 o 
   2   1  20        0.32        0.88      4.02 o 
   3   1  20      429.55      439.70      7.90 o 
   4   1  20      453.79      434.07      8.59 o 
   5   1  20      251.67      232.59      9.32 o 
   6   1  20       79.38       72.97      9.54 o 
   7   1  20       68.44       43.01     10.43 o 
   8   1  20      176.31      172.68     13.05 o 
   9   1  20       28.12       27.71     12.07 o 
  10   1  20       34.43       42.45     13.52 o 
  11   1  20       22.43       13.93     13.92 o 
   0   2  20       67.51       72.02      7.87 o 
   1   2  20       36.05       33.11      5.24 o 
   2   2  20       28.39       27.90      5.36 o 
   3   2  20      798.33      806.97     10.73 o 
   4   2  20     1184.39     1179.48     16.01 o 
   5   2  20       25.05       37.86      8.25 o 
   6   2  20      108.02       96.65     11.19 o 
   7   2  20      126.70      108.83     12.49 o 
   8   2  20      411.28      405.38     18.41 o 
   9   2  20      192.40      182.02     15.07 o 
  10   2  20       93.02       84.29     14.60 o 
  11   2  20       67.15       69.06     14.77 o 
   0   3  20     1068.06     1072.30     20.35 o 
   1   3  20      313.64      337.09      7.91 o 
   2   3  20       96.93      108.82      6.40 o 
   3   3  20      507.72      488.41      9.92 o 
   4   3  20       10.64        8.89      5.91 o 
   5   3  20       25.22       30.97      7.90 o 
   6   3  20     1275.80     1144.27     21.85 o 
   7   3  20      367.35      367.81     14.42 o 
   8   3  20      850.94      777.01     28.95 o 
   9   3  20      482.20      515.19     27.04 o 
  10   3  20       29.13       22.10     16.06 o 
   0   4  20      183.59      172.15     10.58 o 
   1   4  20      115.51      122.05      6.77 o 
   2   4  20      528.70      510.71     12.18 o 
   3   4  20      137.16      133.05      8.07 o 
   4   4  20      968.04      992.23     17.17 o 
   5   4  20      134.42      134.20      9.88 o 
   6   4  20       28.01        5.71     10.45 o 
   7   4  20       60.75       42.63     13.17 o 
   8   4  20      430.35      373.77     19.19 o 
   9   4  20       48.91       30.97     17.25 o 
  10   4  20       38.11       34.38     20.86 o 
   0   5  20      347.46      320.25     11.65 o 
   1   5  20      202.48      203.38      9.23 o 
   2   5  20      178.35      184.08     10.40 o 
   3   5  20      215.32      222.41     11.22 o 
   4   5  20       73.30       73.79      7.54 o 
   5   5  20      363.85      355.78     16.99 o 
   6   5  20      358.10      390.79     32.53 o 
   7   5  20      538.22      532.35     28.15 o 
   8   5  20        1.59      -15.19     15.19 o 
   9   5  20       58.41       79.49     19.28 o 
  10   5  20        4.29       43.27     26.91 o 
   0   6  20     1071.90     1148.01     22.42 o 
   1   6  20        0.60       -6.14      9.25 o 
   2   6  20      505.41      449.77     16.57 o 
   3   6  20      152.50      146.03     11.57 o 
   4   6  20       76.38       92.86     12.49 o 
   5   6  20       82.97       78.19     14.40 o 
   6   6  20      618.60      687.29     27.72 o 
   7   6  20       41.63       30.42     18.51 o 
   8   6  20      252.01      322.48     24.17 o 
   9   6  20       16.27      -12.92     19.99 o 
   0   7  20     2221.85     2232.62     51.75 o 
   1   7  20      258.32      243.65     15.97 o 
   2   7  20        3.97       11.20     10.66 o 
   3   7  20      182.83      161.90     15.93 o 
   4   7  20       14.24        7.67     13.02 o 
   5   7  20       63.63       42.91     13.81 o 
   6   7  20      438.49      422.76     24.09 o 
   7   7  20      177.80      187.96     24.08 o 
   8   7  20       97.94      120.53     26.46 o 
   0   8  20     1128.78     1083.56     65.72 o 
   1   8  20      491.30      465.53     20.64 o 
   2   8  20      102.37       92.52     23.10 o 
   3   8  20       38.19       25.62     15.60 o 
   4   8  20       30.01       31.63     14.66 o 
   5   8  20      102.28       80.17     28.40 o 
   6   8  20      343.28      366.99     27.43 o 
   7   8  20      226.70      235.41     26.45 o 
   0   9  20       17.31       26.32     19.59 o 
   1   9  20      104.28      101.73     17.49 o 
   2   9  20        5.55      -20.07     20.07 o 
   3   9  20      154.21      149.54     21.27 o 
   4   9  20       61.18       54.90     17.76 o 
   5   9  20       13.85       19.20     17.07 o 
   6   9  20       39.08        5.95     20.20 o 
   0  10  20      731.85      827.61     50.94 o 
   1  10  20      330.97      372.48     24.40 o 
   2  10  20       38.99       19.19     17.37 o 
   3  10  20       14.50      -10.41     17.61 o 
   4  10  20       34.42       17.47     24.13 o 
   5  10  20      198.85      256.79     23.88 o 
   0  11  20      191.40      258.53     40.28 o 
   1  11  20       38.77       63.28     21.60 o 
   2  11  20      207.22      275.80     27.03 o 
   2   0  21      455.12      460.93     12.87 o 
   4   0  21      409.98      429.77     14.34 o 
   6   0  21       62.58       46.54     15.24 o 
   8   0  21      490.12      542.50     59.74 o 
  10   0  21        5.01        7.03     21.33 o 
   1   1  21      276.09      268.17      6.88 o 
   2   1  21      357.89      370.03      7.50 o 
   3   1  21     1434.39     1360.15     15.07 o 
   4   1  21     1620.87     1576.48     17.51 o 
   5   1  21      984.27      905.54     16.96 o 
   6   1  21      211.38      196.95     12.78 o 
   7   1  21      278.71      248.81     14.07 o 
   8   1  21       39.82       49.14     11.69 o 
   9   1  21      427.64      421.46     20.09 o 
  10   1  21      691.40      727.87     25.97 o 
   1   2  21       89.18       89.00      5.82 o 
   2   2  21       97.03       93.81      5.65 o 
   3   2  21      953.10      913.42     12.21 o 
   4   2  21      396.78      391.10     11.66 o 
   5   2  21      872.47      817.08     17.83 o 
   6   2  21        5.46        8.32      9.92 o 
   7   2  21       86.51      100.67     14.01 o 
   8   2  21       21.25       27.02     13.72 o 
   9   2  21      123.81      141.28     15.89 o 
  10   2  21      285.15      334.25     20.60 o 
   1   3  21      308.46      328.61      7.96 o 
   2   3  21      992.75     1025.17     14.01 o 
   3   3  21     1064.16     1001.84     15.48 o 
   4   3  21       47.67       36.66      6.83 o 
   5   3  21      385.44      310.67     11.87 o 
   6   3  21      118.58      123.79     11.43 o 
   7   3  21      462.37      425.48     20.69 o 
   8   3  21      721.75      691.24     28.70 o 
   9   3  21      490.36      536.12     27.31 o 
  10   3  21        9.19       12.81     16.29 o 
   1   4  21      218.62      235.09      8.59 o 
   2   4  21       90.99       89.97      6.65 o 
   3   4  21      149.83      156.91      8.81 o 
   4   4  21        3.30       -7.24      7.32 o 
   5   4  21       52.96       47.89     10.23 o 
   6   4  21       97.96       91.20     12.82 o 
   7   4  21        9.42       -4.32     12.21 o 
   8   4  21       40.43       42.57     16.02 o 
   9   4  21      270.22      272.88     23.19 o 
  10   4  21      450.68      388.11     27.67 o 
   1   5  21      572.36      527.57     11.67 o 
   2   5  21       54.19       45.25     10.45 o 
   3   5  21       40.15       19.86      8.82 o 
   4   5  21       17.43       12.55      7.44 o 
   5   5  21        7.30       11.55     12.88 o 
   6   5  21        1.81      -13.77     13.77 o 
   7   5  21      410.39      381.35     23.35 o 
   8   5  21       50.12       36.39     19.11 o 
   9   5  21        8.79       20.60     18.57 o 
   1   6  21       34.06       45.16     10.99 o 
   2   6  21      324.61      341.07     15.70 o 
   3   6  21       59.19       65.78     11.39 o 
   4   6  21      356.56      414.64     19.24 o 
   5   6  21       23.10       10.38     20.88 o 
   6   6  21        1.60       14.71     19.03 o 
   7   6  21      387.42      446.23     24.90 o 
   8   6  21       58.03       70.35     18.97 o 
   9   6  21       10.57        2.81     20.06 o 
   1   7  21       73.50       92.65     11.97 o 
   2   7  21       32.03       37.48     11.14 o 
   3   7  21      739.97      690.10     30.78 o 
   4   7  21       44.17       41.80     13.90 o 
   5   7  21        7.99       12.23     18.46 o 
   6   7  21      137.15      126.08     19.13 o 
   7   7  21       39.19       76.14     21.32 o 
   8   7  21      113.45      178.76     25.25 o 
   1   8  21      122.49      129.01     18.71 o 
   2   8  21       33.86       33.58     16.93 o 
   3   8  21       29.46       15.23     15.73 o 
   4   8  21       56.94       57.37     15.67 o 
   5   8  21       25.45      -15.53     15.53 o 
   6   8  21       33.77       49.12     20.93 o 
   7   8  21        4.88      -18.93     18.93 o 
   1   9  21       32.89       46.30     17.33 o 
   2   9  21       45.36       48.15     16.57 o 
   3   9  21       11.39        7.03     18.58 o 
   4   9  21       47.04       41.17     17.93 o 
   5   9  21       93.11      120.26     27.56 o 
   6   9  21       37.34       28.43     21.70 o 
   1  10  21      101.62      102.26     18.82 o 
   2  10  21      284.51      310.39     24.50 o 
   3  10  21       45.66        4.44     32.23 o 
   4  10  21        1.98      -17.46     17.46 o 
   1  11  21       15.65       25.59     21.05 o 
   0   0  22      370.21      355.41     28.39 o 
   2   0  22      259.54      260.59     13.32 o 
   4   0  22      445.57      461.94     18.02 o 
   6   0  22      157.02      157.76     18.04 o 
   8   0  22      489.79      517.21     31.95 o 
  10   0  22      229.57      285.95     36.77 o 
   0   1  22      238.67      245.54     12.16 o 
   1   1  22      227.59      239.99      7.30 o 
   2   1  22     2557.93     2577.47     24.97 o 
   3   1  22      885.94      822.51     12.83 o 
   4   1  22       63.49       72.58      7.70 o 
   5   1  22     1248.15     1131.31     26.11 o 
   6   1  22       38.40       41.61     10.64 o 
   7   1  22        2.10       -4.35     10.28 o 
   8   1  22      133.61      127.75     14.76 o 
   9   1  22      241.41      279.70     20.36 o 
  10   1  22      145.30      134.81     17.44 o 
   0   2  22        9.16        7.88      6.61 o 
   1   2  22      200.92      198.52      7.15 o 
   2   2  22       67.73       81.09      5.56 o 
   3   2  22     1360.31     1310.47     18.47 o 
   4   2  22       28.90        6.81      7.86 o 
   5   2  22      714.51      614.36     19.67 o 
   6   2  22        3.08       -7.79      9.64 o 
   7   2  22       41.20       37.54     11.24 o 
   8   2  22      128.12      116.51     13.64 o 
   9   2  22      162.59      165.59     16.70 o 
  10   2  22       61.44       75.88     18.23 o 
   0   3  22       87.57       74.91      8.43 o 
   1   3  22       14.94       13.53      4.92 o 
   2   3  22     1248.50     1242.10     20.26 o 
   3   3  22      520.73      505.44     12.37 o 
   4   3  22      823.23      803.96     24.47 o 
   5   3  22      129.21      111.17     10.99 o 
   6   3  22       43.75       23.77     11.01 o 
   7   3  22       63.04       71.21     14.65 o 
   8   3  22      190.79      174.37     38.23 o 
   9   3  22      191.20      203.87     20.13 o 
  10   3  22       32.96       24.77     17.16 o 
   0   4  22      173.85      181.76     12.18 o 
   1   4  22        5.74        0.16      6.52 o 
   2   4  22     1117.97     1078.73     17.89 o 
   3   4  22        6.93        6.29      7.48 o 
   4   4  22       69.59       71.53     11.41 o 
   5   4  22       60.19       68.53     10.56 o 
   6   4  22      211.69      206.59     16.03 o 
   7   4  22       12.85        4.67     15.24 o 
   8   4  22       89.40       80.84     18.66 o 
   9   4  22       37.75       53.35     18.52 o 
   0   5  22      590.03      621.44     27.31 o 
   1   5  22      391.15      406.98     11.55 o 
   2   5  22       43.25       38.03      6.02 o 
   3   5  22      149.18      133.51     12.27 o 
   4   5  22       76.56       74.05     10.93 o 
   5   5  22      102.19       99.25     15.79 o 
   6   5  22       19.09       -7.03     14.80 o 
   7   5  22       97.76       70.99     18.00 o 
   8   5  22       75.61       49.52     17.98 o 
   9   5  22       21.62       29.79     18.45 o 
   0   6  22     1084.71     1060.73     31.93 o 
   1   6  22      154.77      143.58     13.20 o 
   2   6  22       15.78       11.61     11.13 o 
   3   6  22      219.36      215.71     17.39 o 
   4   6  22      177.50      189.55     16.71 o 
   5   6  22      194.93      141.10     18.27 o 
   6   6  22       72.16       87.77     18.03 o 
   7   6  22      104.01      193.99     21.14 o 
   8   6  22       12.96      -16.54     16.54 o 
   0   7  22      161.08      142.53     22.55 o 
   1   7  22      725.93      751.41     21.80 o 
   2   7  22      156.46      183.67     16.14 o 
   3   7  22      294.94      240.25     22.48 o 
   4   7  22      155.52      138.91     16.85 o 
   5   7  22       34.22       27.21     16.67 o 
   6   7  22      129.94      155.17     20.26 o 
   7   7  22        6.93        6.61     17.28 o 
   8   7  22       82.47       93.44     27.92 o 
   0   8  22     1060.13      977.79     40.99 o 
   1   8  22      232.11      226.88     17.83 o 
   2   8  22       79.52       95.29     19.49 o 
   3   8  22       30.08       32.01     16.25 o 
   4   8  22       10.75      -14.26     14.26 o 
   5   8  22       55.59       42.20     18.10 o 
   6   8  22      147.04      174.64     24.20 o 
   7   8  22       43.16       39.44     35.39 o 
   0   9  22       19.86       27.53     20.50 o 
   1   9  22        9.04       10.14     16.51 o 
   2   9  22       72.06       60.40     19.81 o 
   3   9  22       74.90       82.95     21.01 o 
   4   9  22      130.85      161.06     20.92 o 
   5   9  22       12.21       15.89     28.74 o 
   0  10  22      532.69      565.61     46.56 o 
   1  10  22       18.19       26.72     26.46 o 
   2  10  22      123.04      123.64     20.81 o 
   3  10  22        4.67        3.48     20.45 o 
   4  10  22      582.99      713.64     32.37 o 
   2   0  23     1684.72     1647.29     31.45 o 
   4   0  23      159.02      160.76     17.35 o 
   6   0  23      988.84      898.96     37.06 o 
   8   0  23      380.89      429.10     29.91 o 
  10   0  23       43.48       47.22     24.52 o 
   1   1  23      250.84      246.85      8.90 o 
   2   1  23     1572.49     1567.99     18.38 o 
   3   1  23      281.17      276.92      9.60 o 
   4   1  23      341.93      372.59     11.66 o 
   5   1  23      185.71      163.24     11.46 o 
   6   1  23        6.88       -8.83      9.74 o 
   7   1  23       10.69       33.94     12.31 o 
   8   1  23        7.23       -6.38     12.22 o 
   9   1  23      195.86      234.40     19.41 o 
  10   1  23      128.78      108.32     21.29 o 
   1   2  23      497.50      480.65     10.21 o 
   2   2  23       34.16       44.90      7.19 o 
   3   2  23      593.67      589.19     20.19 o 
   4   2  23        7.95       11.81      8.75 o 
   5   2  23       30.79       29.81      9.61 o 
   6   2  23        5.77        1.96     10.15 o 
   7   2  23       98.38       88.78     12.56 o 
   8   2  23      139.62      118.88     16.96 o 
   9   2  23       80.76       88.19     17.25 o 
  10   2  23      546.73      624.33     28.39 o 
   1   3  23      346.15      355.80      8.69 o 
   2   3  23      331.97      342.56     10.82 o 
   3   3  23        1.12       -3.37      7.21 o 
   4   3  23        5.36        5.75      8.50 o 
   5   3  23      172.14      177.22     11.18 o 
   6   3  23        4.37       10.63     12.79 o 
   7   3  23      588.64      476.68     29.39 o 
   8   3  23        8.07       33.64     14.76 o 
   9   3  23       82.67       63.06     17.28 o 
   1   4  23       71.61       52.40     10.07 o 
   2   4  23      157.36      185.53     18.63 o 
   3   4  23       59.47       55.23     11.12 o 
   4   4  23      237.06      232.12     12.63 o 
   5   4  23       89.57       88.83     12.03 o 
   6   4  23       62.58       77.81     13.59 o 
   7   4  23       17.84        9.08     15.64 o 
   8   4  23       69.28       70.53     28.75 o 
   9   4  23       12.64        8.28     17.47 o 
   1   5  23      214.56      195.33     15.06 o 
   2   5  23       31.17       43.83      6.71 o 
   3   5  23      374.57      332.08     15.40 o 
   4   5  23       54.03       62.94     11.72 o 
   5   5  23       90.98       74.72     17.12 o 
   6   5  23      220.46      212.14     19.93 o 
   7   5  23      696.13      775.62     45.09 o 
   8   5  23       83.95       89.53     19.31 o 
   9   5  23       14.54       10.91     18.70 o 
   1   6  23       18.11       -1.26     11.57 o 
   2   6  23      243.42      217.98     15.41 o 
   3   6  23      321.73      290.52     16.51 o 
   4   6  23       84.76       98.11     17.64 o 
   5   6  23      494.05      483.35     25.24 o 
   6   6  23      393.18      427.74     25.26 o 
   7   6  23       64.13       69.55     18.42 o 
   8   6  23       98.84      113.54     20.85 o 
   1   7  23      326.43      322.96     19.24 o 
   2   7  23       99.86      107.02     17.99 o 
   3   7  23      248.83      204.45     19.12 o 
   4   7  23       69.22       34.23     16.58 o 
   5   7  23       16.12        2.97     16.26 o 
   6   7  23       97.13       81.59     20.07 o 
   7   7  23      296.12      385.79     26.82 o 
   1   8  23      800.11      760.69     28.58 o 
   2   8  23       11.82       10.18     17.25 o 
   3   8  23       12.26        4.59     19.30 o 
   4   8  23       30.76       45.70     18.20 o 
   5   8  23       20.16        3.73     20.20 o 
   6   8  23       29.32       43.70     22.30 o 
   1   9  23        5.50      -20.28     20.28 o 
   2   9  23       97.27      124.69     21.63 o 
   3   9  23      119.55      116.08     22.17 o 
   4   9  23      327.07      332.31     28.54 o 
   5   9  23       31.02       34.48     21.35 o 
   1  10  23       32.17       19.01     20.15 o 
   2  10  23       11.90       14.69     20.03 o 
   3  10  23      121.89      129.44     23.48 o 
   0   0  24     7658.78     7830.32    174.35 o 
   2   0  24      865.54      929.05     29.70 o 
   4   0  24      346.06      372.51     28.84 o 
   6   0  24       14.11       24.18     18.15 o 
   8   0  24       84.56       83.41     22.81 o 
   0   1  24      119.80      121.42     14.90 o 
   1   1  24      288.43      260.88     12.66 o 
   2   1  24      147.56      142.22      8.26 o 
   3   1  24      173.45      163.91     14.26 o 
   4   1  24       51.59       50.06      9.53 o 
   5   1  24      231.32      227.51     14.07 o 
   6   1  24       12.98       18.15     12.50 o 
   7   1  24       18.99       22.75     13.28 o 
   8   1  24      265.00      300.45     19.65 o 
   9   1  24      192.81      213.81     19.41 o 
   0   2  24       49.14       52.87     10.07 o 
   1   2  24      822.33      808.76     17.54 o 
   2   2  24      285.08      287.82     11.48 o 
   3   2  24       19.17        8.52      8.07 o 
   4   2  24       33.78       37.56      9.70 o 
   5   2  24       44.89       47.99      9.99 o 
   6   2  24      146.27      127.82     14.02 o 
   7   2  24      267.36      267.78     19.26 o 
   8   2  24       43.88       43.39     16.41 o 
   9   2  24      119.54      119.64     20.76 o 
   0   3  24        5.11       -0.84     17.46 o 
   1   3  24      296.46      300.21     14.92 o 
   2   3  24      231.69      223.20     11.26 o 
   3   3  24       67.59       58.28      8.21 o 
   4   3  24       43.24       60.72      9.11 o 
   5   3  24      188.52      181.65     14.50 o 
   6   3  24       75.02       59.10     16.34 o 
   7   3  24      434.49      434.89     21.95 o 
   8   3  24      379.97      356.79     22.06 o 
   9   3  24        2.43       10.22     16.12 o 
   0   4  24      546.20      513.05     26.87 o 
   1   4  24      434.45      426.18     19.34 o 
   2   4  24      119.49      130.62     13.25 o 
   3   4  24      101.30      105.09     13.12 o 
   4   4  24        7.09       12.92     10.05 o 
   5   4  24       34.45       40.81     10.98 o 
   6   4  24       24.16       -1.16     13.43 o 
   7   4  24      117.96      114.08     19.37 o 
   8   4  24      134.11      141.63     21.69 o 
   9   4  24      236.69      231.99     23.46 o 
   0   5  24     2205.57     2053.91     58.27 o 
   1   5  24      764.55      702.32     30.78 o 
   2   5  24      138.79      152.35     15.70 o 
   3   5  24      124.23      121.46     12.60 o 
   4   5  24      235.60      259.20     19.03 o 
   5   5  24       97.39       95.36     17.44 o 
   6   5  24      767.77      870.37     33.37 o 
   7   5  24      380.84      402.11     27.08 o 
   8   5  24      172.33      228.32     29.69 o 
   0   6  24       26.20       10.00     18.97 o 
   1   6  24       82.00       69.38     18.55 o 
   2   6  24       91.84      123.27     14.00 o 
   3   6  24       39.62       40.15     13.12 o 
   4   6  24       37.62       26.05     16.33 o 
   5   6  24      434.89      432.87     25.17 o 
   6   6  24      616.84      632.35     29.59 o 
   7   6  24       96.21      126.83     25.81 o 
   8   6  24      130.51      157.27     29.93 o 
   0   7  24     1858.20     1735.36     65.96 o 
   1   7  24      247.01      251.53     18.31 o 
   2   7  24      826.56      788.57     26.32 o 
   3   7  24      117.61      106.07     17.83 o 
   4   7  24       12.43       18.74     16.70 o 
   5   7  24       80.47       84.81     19.01 o 
   6   7  24      127.37      105.62     20.29 o 
   7   7  24      114.86      133.10     21.95 o 
   0   8  24      189.76      143.97     23.76 o 
   1   8  24      902.90      914.96     31.45 o 
   2   8  24        4.10       23.45     18.64 o 
   3   8  24        3.16       13.21     19.94 o 
   4   8  24        2.19       -2.42     17.24 o 
   5   8  24        8.00       28.94     18.48 o 
   6   8  24       51.47       82.32     53.56 o 
   0   9  24       11.51        9.96     40.13 o 
   1   9  24      105.05      134.37     22.38 o 
   2   9  24      101.29       87.75     27.13 o 
   3   9  24       28.53       25.98     20.33 o 
   4   9  24        2.86       -6.41     20.60 o 
   0  10  24       94.68       69.86     51.86 o 
   1  10  24       32.76       26.05     22.05 o 
   2   0  25       76.03       79.49     15.06 o 
   4   0  25       81.20       82.50     18.03 o 
   6   0  25      524.22      606.18     44.53 o 
   8   0  25       65.01       65.30     22.71 o 
   1   1  25      178.45      166.58     11.85 o 
   2   1  25       56.23       60.01     10.30 o 
   3   1  25      238.77      215.12     11.52 o 
   4   1  25      125.08      143.70     12.46 o 
   5   1  25      139.41      154.74     13.89 o 
   6   1  25       17.47        3.92     12.57 o 
   7   1  25       24.62        4.28     13.42 o 
   8   1  25      202.68      251.72     19.42 o 
   9   1  25       33.88       41.84     17.10 o 
   1   2  25      277.72      302.49     11.65 o 
   2   2  25      115.07      100.75      9.73 o 
   3   2  25       26.29       24.27      9.00 o 
   4   2  25      363.29      342.88     13.83 o 
   5   2  25      189.59      158.85     14.74 o 
   6   2  25       18.37        6.72     14.47 o 
   7   2  25       62.25       52.74     20.85 o 
   8   2  25        2.62        8.42     21.77 o 
   9   2  25      237.37      257.64     24.06 o 
   1   3  25      231.12      220.76     10.25 o 
   2   3  25       61.97       79.57      9.49 o 
   3   3  25      259.83      270.40     13.55 o 
   4   3  25      603.94      589.98     18.54 o 
   5   3  25       17.22       19.76     11.02 o 
   6   3  25       25.34       38.52     14.35 o 
   7   3  25      240.54      242.28     19.80 o 
   8   3  25       42.55       49.24     17.05 o 
   9   3  25       15.85       22.16     17.03 o 
   1   4  25      137.91      138.07     12.32 o 
   2   4  25       55.21       44.78     10.72 o 
   3   4  25      205.72      208.98     15.01 o 
   4   4  25       72.23       51.41     10.67 o 
   5   4  25       99.23       92.22     13.83 o 
   6   4  25       54.85       64.71     17.79 o 
   7   4  25      368.31      403.53     25.16 o 
   8   4  25       46.58       47.89     19.01 o 
   1   5  25      212.52      161.48     14.76 o 
   2   5  25        9.03      -11.99     11.99 o 
   3   5  25       67.87       66.26     13.00 o 
   4   5  25       32.41       17.67     12.45 o 
   5   5  25      137.39      156.15     16.51 o 
   6   5  25       69.57       65.28     18.48 o 
   7   5  25      427.90      408.25     25.94 o 
   8   5  25      361.56      453.43     32.16 o 
   1   6  25      212.32      203.06     18.82 o 
   2   6  25       61.57       72.65     14.41 o 
   3   6  25       38.73       57.15     14.58 o 
   4   6  25        5.49       -4.43     17.83 o 
   5   6  25      292.53      296.94     22.80 o 
   6   6  25       27.32       69.21     18.77 o 
   7   6  25       23.06       52.55     18.82 o 
   1   7  25      236.03      225.11     19.95 o 
   2   7  25      278.44      277.02     19.16 o 
   3   7  25       89.02      120.61     23.15 o 
   4   7  25      224.61      227.33     21.99 o 
   5   7  25       23.25       -0.47     17.44 o 
   6   7  25       28.76       41.82     20.34 o 
   1   8  25      808.04      774.11     35.36 o 
   2   8  25      324.91      352.77     36.80 o 
   3   8  25       51.31       50.47     21.24 o 
   4   8  25       29.64       43.04     18.45 o 
   5   8  25      315.96      384.23     28.78 o 
   1   9  25      486.29      535.85     33.45 o 
   2   9  25       44.52       24.06     20.44 o 
   3   9  25      135.63       89.03     26.50 o 
   0   0  26     2752.94     2706.56    177.35 o 
   2   0  26      166.32      158.71     17.87 o 
   4   0  26       11.79        6.99     14.91 o 
   6   0  26      676.17      808.25     36.95 o 
   8   0  26        7.26       31.81     22.86 o 
   0   1  26      696.02      704.88     26.94 o 
   1   1  26       25.15       15.65      9.69 o 
   2   1  26      337.72      347.04     14.97 o 
   3   1  26       21.81       16.25     10.40 o 
   4   1  26       40.27       10.72     10.69 o 
   5   1  26       75.46       78.09     13.03 o 
   6   1  26      155.74      185.42     16.47 o 
   7   1  26      186.86      194.10     21.79 o 
   8   1  26       32.53       25.82     18.47 o 
   9   1  26       29.43       32.43     19.12 o 
   0   2  26      184.87      211.14     17.96 o 
   1   2  26      556.21      572.22     21.79 o 
   2   2  26        6.37        3.19      8.64 o 
   3   2  26       12.11       -3.95      9.80 o 
   4   2  26      502.04      462.46     20.61 o 
   5   2  26       78.07       71.55     14.28 o 
   6   2  26       21.53        6.96     15.04 o 
   7   2  26      141.45      104.40     18.67 o 
   8   2  26       29.87       38.74     17.95 o 
   9   2  26       30.80       43.41     21.40 o 
   0   3  26       99.98      101.52     13.03 o 
   1   3  26      318.91      312.24     14.38 o 
   2   3  26      221.14      202.80     12.54 o 
   3   3  26       14.56       18.01     10.72 o 
   4   3  26        1.12        7.10     11.39 o 
   5   3  26      215.59      231.75     16.42 o 
   6   3  26      244.47      232.73     32.57 o 
   7   3  26      110.95      143.53     19.77 o 
   8   3  26       11.46       -0.97     17.62 o 
   0   4  26      595.94      571.04     25.37 o 
   1   4  26      162.45      164.52     14.32 o 
   2   4  26      445.50      427.48     18.54 o 
   3   4  26      861.62      861.07     21.46 o 
   4   4  26       75.44       32.52     19.41 o 
   5   4  26      248.39      275.28     19.55 o 
   6   4  26       21.33       26.60     16.98 o 
   7   4  26      203.38      205.59     22.01 o 
   8   4  26       74.13       86.82     18.42 o 
   0   5  26      210.70      168.07     19.20 o 
   1   5  26       16.53        3.08     12.14 o 
   2   5  26       77.86       77.06     14.49 o 
   3   5  26       98.84      112.31     13.95 o 
   4   5  26      114.17      119.39     13.05 o 
   5   5  26      319.34      336.52     23.60 o 
   6   5  26       49.70       52.40     18.53 o 
   7   5  26      122.89      122.99     20.36 o 
   0   6  26      101.95      100.84     23.48 o 
   1   6  26       33.89       29.05     16.42 o 
   2   6  26       20.82       22.54     13.81 o 
   3   6  26      181.36      188.29     17.98 o 
   4   6  26       13.42        9.63     17.78 o 
   5   6  26      189.61      218.40     21.90 o 
   6   6  26      126.14      157.89     22.16 o 
   7   6  26        3.39      -22.57     22.57 o 
   0   7  26       56.63       78.48     28.17 o 
   1   7  26        2.09       16.20     16.08 o 
   2   7  26       18.79       29.99     17.27 o 
   3   7  26      171.89      156.76     20.45 o 
   4   7  26        2.52       21.98     17.94 o 
   5   7  26       45.96       35.18     18.22 o 
   6   7  26        2.26       11.06     21.33 o 
   0   8  26      120.82      122.59     30.26 o 
   1   8  26      318.03      270.08     49.84 o 
   2   8  26      480.63      452.75     34.56 o 
   3   8  26      135.12      108.47     22.01 o 
   4   8  26       40.94       39.72     19.41 o 
   0   9  26       12.28        1.34     39.68 o 
   1   9  26      304.69      339.15     33.37 o 
   2   9  26        1.48      -22.24     22.24 o 
   2   0  27      460.17      495.08     24.20 o 
   4   0  27      905.97      875.98     32.43 o 
   6   0  27       12.30       15.04     19.29 o 
   8   0  27      294.38      310.35     31.20 o 
   1   1  27      276.27      263.02     13.95 o 
   2   1  27      748.10      762.70     22.34 o 
   3   1  27      370.18      356.72     15.69 o 
   4   1  27      875.16      822.79     22.25 o 
   5   1  27      119.57      141.38     14.44 o 
   6   1  27       11.63       -3.37     13.25 o 
   7   1  27       30.55       24.96     19.93 o 
   8   1  27       96.66      173.80     25.46 o 
   1   2  27       24.21       24.52     10.18 o 
   2   2  27       55.06       34.61     11.01 o 
   3   2  27       63.40       59.42     12.83 o 
   4   2  27       49.23       34.80     13.45 o 
   5   2  27       84.18       67.61     14.69 o 
   6   2  27        5.63       28.13     15.88 o 
   7   2  27       10.33       10.62     16.99 o 
   8   2  27       16.76       -3.17     17.74 o 
   1   3  27       14.96        6.32     11.31 o 
   2   3  27       20.65       30.56     12.17 o 
   3   3  27      296.89      288.62     16.63 o 
   4   3  27      190.15      197.11     16.82 o 
   5   3  27      116.64      113.05     16.04 o 
   6   3  27        1.79       12.49     15.93 o 
   7   3  27        4.54       47.60     17.99 o 
   8   3  27       34.56       30.79     18.63 o 
   1   4  27      309.68      294.12     19.01 o 
   2   4  27      115.37      103.85     15.39 o 
   3   4  27      700.31      683.50     23.78 o 
   4   4  27       84.24      101.75     16.93 o 
   5   4  27       89.59       85.73     14.36 o 
   6   4  27       35.42       51.45     17.43 o 
   7   4  27       44.68       70.92     19.03 o 
   1   5  27      100.54      107.72     16.01 o 
   2   5  27       93.50      104.73     17.28 o 
   3   5  27       65.58       53.19     15.11 o 
   4   5  27        4.62       29.85     15.09 o 
   5   5  27      170.23      202.98     21.57 o 
   6   5  27       48.96       75.84     18.89 o 
   7   5  27      116.82      121.16     21.24 o 
   1   6  27      103.40      111.42     18.40 o 
   2   6  27      336.51      365.46     23.26 o 
   3   6  27       84.57       94.20     18.91 o 
   4   6  27       67.48      102.93     19.76 o 
   5   6  27       23.21       12.98     17.83 o 
   6   6  27       29.72       52.23     19.12 o 
   1   7  27       32.40       73.41     17.82 o 
   2   7  27      109.61      127.57     22.71 o 
   3   7  27      188.89      209.41     22.51 o 
   4   7  27      216.10      225.10     25.89 o 
   5   7  27       64.72       85.11     20.21 o 
   1   8  27       64.07       70.29     24.47 o 
   2   8  27       12.73        8.00     22.95 o 
   3   8  27       74.31       63.01     23.85 o 
   4   8  27        8.19      -10.53     26.65 o 
   0   0  28     5322.54     5060.77    168.25 o 
   2   0  28     1327.95     1270.36     37.58 o 
   4   0  28       53.60       65.35     17.32 o 
   6   0  28      325.99      301.39     27.67 o 
   8   0  28      338.45      382.05     36.94 o 
   0   1  28      267.63      262.62     20.30 o 
   1   1  28      826.15      814.69     21.62 o 
   2   1  28     1225.03     1278.48     37.74 o 
   3   1  28      106.79      108.79     12.52 o 
   4   1  28       17.95        9.86     11.23 o 
   5   1  28      100.87      120.34     16.23 o 
   6   1  28      405.26      392.20     24.06 o 
   7   1  28       67.46       78.53     18.85 o 
   8   1  28       64.88       86.97     20.11 o 
   0   2  28     2361.41     2365.98     52.79 o 
   1   2  28      158.84      160.67     12.98 o 
   2   2  28       29.87       25.57     12.12 o 
   3   2  28       29.39       34.31     12.62 o 
   4   2  28      288.78      284.22     18.80 o 
   5   2  28       13.40      -10.60     13.84 o 
   6   2  28       31.29       25.87     22.89 o 
   7   2  28      154.26      164.63     21.15 o 
   8   2  28      158.33      170.89     25.17 o 
   0   3  28       44.75       37.24     24.36 o 
   1   3  28      135.19      152.39     14.31 o 
   2   3  28      403.01      380.27     18.43 o 
   3   3  28      145.44      109.15     14.23 o 
   4   3  28       38.03       38.98     14.26 o 
   5   3  28       20.35       19.19     14.55 o 
   6   3  28       28.43       55.89     17.81 o 
   7   3  28       90.72       61.53     20.47 o 
   0   4  28      126.46       73.67     22.00 o 
   1   4  28       15.72       14.10     13.79 o 
   2   4  28      403.14      385.08     25.39 o 
   3   4  28      322.18      309.05     19.08 o 
   4   4  28       74.88       57.66     14.85 o 
   5   4  28      186.12      194.86     20.73 o 
   6   4  28        4.99      -12.88     23.16 o 
   7   4  28       58.50       43.63     19.56 o 
   0   5  28      163.84      150.86     24.69 o 
   1   5  28       89.30      118.22     16.90 o 
   2   5  28      186.53      163.91     18.98 o 
   3   5  28       26.88       40.76     17.07 o 
   4   5  28      219.72      246.19     28.83 o 
   5   5  28       22.98       -3.92     22.06 o 
   6   5  28      162.71      177.56     32.08 o 
   0   6  28      316.94      292.37     29.91 o 
   1   6  28       79.06       91.22     18.20 o 
   2   6  28      136.50      132.78     19.08 o 
   3   6  28       13.37       15.18     17.51 o 
   4   6  28       49.00       47.28     18.62 o 
   5   6  28      105.23       84.85     20.06 o 
   0   7  28       51.60       45.62     32.67 o 
   1   7  28        9.04       22.17     17.43 o 
   2   7  28       25.94       10.81     20.67 o 
   3   7  28      128.46      126.91     21.36 o 
   4   7  28       38.71       21.38     19.02 o 
   0   8  28     1110.38     1328.22     64.10 o 
   1   8  28       17.36       22.91     23.21 o 
   2   8  28      181.61      241.14     49.86 o 
   2   0  29      343.31      372.86     29.54 o 
   4   0  29       16.27        7.39     16.64 o 
   6   0  29     1017.15     1150.27     45.95 o 
   1   1  29      277.24      295.45     15.19 o 
   2   1  29        3.25        1.33     10.47 o 
   3   1  29      108.98      122.81     13.89 o 
   4   1  29      183.61      149.89     15.69 o 
   5   1  29      128.15      158.08     17.83 o 
   6   1  29      143.14      172.75     20.45 o 
   7   1  29       41.12       52.59     18.50 o 
   1   2  29       48.08       46.44     12.63 o 
   2   2  29       47.99       52.41     13.17 o 
   3   2  29      136.70      101.67     14.87 o 
   4   2  29       20.89       33.60     14.37 o 
   5   2  29       28.31       43.88     15.41 o 
   6   2  29      101.20      110.40     19.63 o 
   7   2  29        3.73        6.73     17.71 o 
   1   3  29      154.51      157.22     16.59 o 
   2   3  29       31.93       21.96     13.82 o 
   3   3  29       66.34      102.26     14.66 o 
   4   3  29      111.20      121.92     16.53 o 
   5   3  29       16.18       17.43     14.98 o 
   6   3  29       20.02       19.24     17.82 o 
   7   3  29       45.10       20.33     18.41 o 
   1   4  29      109.98      110.95     16.85 o 
   2   4  29       49.76       50.40     19.76 o 
   3   4  29        3.60      -14.76     14.76 o 
   4   4  29       11.66        0.33     14.33 o 
   5   4  29       69.88       53.62     18.01 o 
   6   4  29       40.18       45.03     18.53 o 
   1   5  29      270.01      255.66     20.30 o 
   2   5  29       55.51       45.16     17.50 o 
   3   5  29       37.65       38.43     17.09 o 
   4   5  29        2.79       -5.60     19.67 o 
   5   5  29       73.15       71.13     21.69 o 
   6   5  29       85.53      126.85     23.43 o 
   1   6  29       10.78        5.58     16.62 o 
   2   6  29       53.37       45.79     17.66 o 
   3   6  29        8.82        5.04     19.72 o 
   4   6  29       83.27       86.68     23.19 o 
   5   6  29       33.29       67.10     25.56 o 
   1   7  29       21.37       53.26     18.88 o 
   2   7  29       23.43       29.40     21.16 o 
   3   7  29        0.35        3.87     18.81 o 
   0   0  30     4785.80     4636.68    122.21 o 
   2   0  30      143.36      142.93     19.25 o 
   4   0  30      115.39      107.85     19.82 o 
   6   0  30      116.55      181.18     26.37 o 
   0   1  30      121.42      119.99     19.36 o 
   1   1  30      178.33      187.07     20.45 o 
   2   1  30      717.52      724.62     21.49 o 
   3   1  30       54.16       47.61     13.59 o 
   4   1  30       52.21       61.71     14.74 o 
   5   1  30       46.25       45.67     15.97 o 
   6   1  30        2.74       31.89     17.87 o 
   7   1  30       12.71      -13.16     20.48 o 
   0   2  30      305.04      308.77     24.52 o 
   1   2  30      168.63      182.44     15.87 o 
   2   2  30      213.02      227.86     16.81 o 
   3   2  30       90.27      100.58     15.08 o 
   4   2  30       65.23       66.17     16.13 o 
   5   2  30       76.68       87.58     17.10 o 
   6   2  30      131.59      169.68     21.17 o 
   7   2  30       35.08       68.23     22.08 o 
   0   3  30      554.53      576.57     35.47 o 
   1   3  30      211.51      227.67     18.88 o 
   2   3  30      209.25      201.03     16.53 o 
   3   3  30       10.06       15.48     13.54 o 
   4   3  30        0.16        4.13     17.19 o 
   5   3  30       13.01       14.41     15.88 o 
   6   3  30      294.18      306.82     24.52 o 
   0   4  30      889.00      838.18     40.76 o 
   1   4  30      129.18      140.34     17.89 o 
   2   4  30      245.94      256.11     21.86 o 
   3   4  30      158.91      172.71     23.86 o 
   4   4  30       31.33       15.97     15.34 o 
   5   4  30       88.51       89.62     19.16 o 
   6   4  30       45.36       43.42     21.26 o 
   0   5  30       85.95      122.55     26.19 o 
   1   5  30      237.36      201.35     19.95 o 
   2   5  30       86.60       70.46     18.45 o 
   3   5  30       42.05       57.34     30.09 o 
   4   5  30       66.20       81.04     21.79 o 
   5   5  30      113.42       90.42     23.41 o 
   0   6  30      161.89      162.36     28.11 o 
   1   6  30       24.01       14.86     17.59 o 
   2   6  30      103.98      119.62     20.40 o 
   3   6  30        4.89       -0.85     21.22 o 
   4   6  30       66.84       44.29     25.85 o 
   0   7  30       22.08       27.61     28.73 o 
   1   7  30       18.97        1.77     18.25 o 
   2   7  30      182.61      161.27     38.19 o 
   2   0  31      903.24      975.65     35.60 o 
   4   0  31       83.63      131.96     21.62 o 
   6   0  31      317.84      406.73     43.90 o 
   1   1  31      260.63      246.93     15.51 o 
   2   1  31     1349.85     1401.30     34.56 o 
   3   1  31       15.35       19.46     13.61 o 
   4   1  31      148.61      223.92     23.45 o 
   5   1  31       65.89       42.05     18.12 o 
   6   1  31       18.73       55.17     18.55 o 
   1   2  31       67.28       64.85     14.29 o 
   2   2  31       10.65       14.11     13.41 o 
   3   2  31      221.62      212.39     17.33 o 
   4   2  31       41.28       29.10     15.81 o 
   5   2  31       67.04       33.38     16.44 o 
   6   2  31       96.02       96.58     20.25 o 
   1   3  31        3.65       -8.06     14.29 o 
   2   3  31        7.64        5.32     15.10 o 
   3   3  31       84.98       85.90     15.71 o 
   4   3  31      129.24      133.68     18.15 o 
   5   3  31       14.95       15.70     16.22 o 
   6   3  31      118.34      143.29     25.44 o 
   1   4  31        8.42       -3.20     15.14 o 
   2   4  31       48.15       52.20     16.60 o 
   3   4  31      300.32      299.51     23.44 o 
   4   4  31       42.73       42.71     18.31 o 
   5   4  31      176.70      182.36     27.58 o 
   1   5  31       33.58       11.10     16.11 o 
   2   5  31      122.73      139.30     20.79 o 
   3   5  31       48.62       72.17     19.62 o 
   4   5  31       84.19      114.84     23.72 o 
   1   6  31       22.46      -17.20     18.44 o 
   2   6  31       19.55       -6.44     17.89 o 
   3   6  31      113.54      137.78     29.42 o 
   0   0  32      786.37      742.15     93.66 o 
   2   0  32     1348.16     1331.13     42.15 o 
   4   0  32       66.27       52.12     20.02 o 
   0   1  32      115.58      112.08     19.34 o 
   1   1  32       92.38       82.05     13.44 o 
   2   1  32      178.95      189.88     16.98 o 
   3   1  32       79.84       81.81     19.54 o 
   4   1  32      207.42      242.73     18.96 o 
   5   1  32       10.51       10.01     17.17 o 
   0   2  32       56.73       47.75     22.25 o 
   1   2  32       57.49       51.51     16.02 o 
   2   2  32       21.01       23.47     13.90 o 
   3   2  32       18.51       15.22     14.50 o 
   4   2  32       81.34       60.70     17.08 o 
   5   2  32       63.05       61.37     18.97 o 
   0   3  32      155.64      126.17     30.10 o 
   1   3  32      137.50      149.23     18.63 o 
   2   3  32        6.93       -3.00     15.23 o 
   3   3  32       39.82       44.33     17.47 o 
   4   3  32      137.30      141.40     18.80 o 
   5   3  32       57.75       72.03     17.77 o 
   0   4  32      266.46      219.26     28.95 o 
   1   4  32      106.54      107.01     18.45 o 
   2   4  32        2.94        2.80     15.98 o 
   3   4  32      624.87      627.50     30.21 o 
   4   4  32       21.93        7.60     18.76 o 
   0   5  32      228.15      259.75     31.72 o 
   1   5  32      169.52      201.33     20.86 o 
   2   5  32       40.97       75.84     19.05 o 
   3   5  32       53.58       76.46     20.21 o 
   0   6  32       48.81       39.28     33.07 o 
   1   6  32       57.78       26.71     24.15 o 
   2   0  33        3.98       25.89     18.90 o 
   4   0  33      237.11      264.65     40.52 o 
   1   1  33       79.89       82.10     15.64 o 
   2   1  33      115.92      123.34     16.45 o 
   3   1  33       33.70       71.99     16.40 o 
   4   1  33      447.04      421.31     22.54 o 
   5   1  33       10.53        5.97     19.20 o 
   1   2  33       43.92       41.68     16.52 o 
   2   2  33        5.39        0.82     14.10 o 
   3   2  33       19.79      -14.89     17.69 o 
   4   2  33        1.41       -7.39     15.84 o 
   1   3  33        5.95      -15.91     15.91 o 
   2   3  33      157.35      158.52     19.93 o 
   3   3  33       40.08       37.40     17.60 o 
   4   3  33      191.29      147.56     19.84 o 
   1   4  33       44.69       91.24     18.96 o 
   2   4  33       19.80        5.83     16.87 o 
   3   4  33      289.52      296.81     25.26 o 
   1   5  33      324.71      312.14     23.47 o 
   0   0  34     5221.03     5131.03    137.73 o 
   2   0  34       64.09       66.22     20.25 o 
   4   0  34       83.30       66.35     26.19 o 
   0   1  34       26.00       -8.23     33.58 o 
   1   1  34      214.61      206.60     18.38 o 
   2   1  34      416.44      446.67     22.49 o 
   3   1  34       64.93       53.32     15.99 o 
   0   2  34        1.78        8.66     22.47 o 
   1   2  34        1.33      -13.60     15.50 o 
   2   2  34       22.47       14.87     18.18 o 
   3   2  34       77.74       96.29     17.20 o 
   0   3  34      103.67      135.24     27.19 o 
   1   3  34       39.89       46.45     17.26 o 
   2   3  34      263.16      262.65     22.63 o 
   0   4  34      154.66      152.12     28.86 o 
   1   4  34       57.17       59.07     18.44 o 
   2   0  35      205.32      193.43     32.50 o 
   1   1  35      109.97      124.32     19.01 o 
   2   1  35      568.65      541.12     24.10 o 
   1   2  35        9.41      -15.75     15.75 o 
                                                 
